# Supplementary material for: Small vault RNA1-2 modulates expression of cell membrane proteins through nascent RNA silencing
Source: Life Sci Alliance. 2023 Apr 10;6(6):e202302054. doi: 10.26508/lsa.202302054 (PMC10087102; doi:10.26508/lsa.202302054)
Supplement: Supplementary file 3 [file LSA-2023-02054_TableS3.xlsx]

## Sheet: shAgo2 DEG p-adj < 0.001
gene_id	baseMean	log2FoldChange	lfcSE	stat	pvalue	padj	seqnames	strand	gene_type	gene_name
ENSG00000172716	3492.31	14.7425	1.44553	10.1987	2.00978e-24	2.07083e-23	chr17	-	protein_coding	SLFN11
ENSG00000181007	2161.98	13.9944	1.44509	9.68407	3.52401e-22	3.24212e-21	chr19	-	protein_coding	ZFP82
ENSG00000283403	13409.8	13.9701	1.02345	13.65	2.0188e-42	4.04132e-41	chr19	-	lncRNA	ENSG00000283403
ENSG00000106853	1320.46	13.2203	1.44565	9.14486	5.97079e-20	4.85882e-19	chr9	-	protein_coding	PTGR1
ENSG00000140563	7121.34	13.1275	1.02322	12.8297	1.11865e-37	1.91154e-36	chr15	+	protein_coding	MCTP2
ENSG00000183850	544.272	12.9372	1.44784	8.93553	4.0524e-19	3.16313e-18	chr19	+	protein_coding	ZNF730
ENSG00000198521	3385.98	12.9278	1.02289	12.6385	1.29573e-36	2.12633e-35	chr19	-	protein_coding	ZNF43
ENSG00000198046	698.885	12.8596	1.44683	8.88808	6.21712e-19	4.80013e-18	chr19	-	protein_coding	ZNF667
ENSG00000173193	923.702	12.689	1.44675	8.77071	1.77544e-18	1.33589e-17	chr3	+	protein_coding	PARP14
ENSG00000178567	637.015	12.3332	1.44749	8.52041	1.58984e-17	1.13082e-16	chr3	-	protein_coding	EPM2AIP1
ENSG00000250312	7384.44	12.2472	0.725226	16.8874	5.57141e-64	1.91557e-62	chr4	+	protein_coding	ZNF718
ENSG00000167785	647.272	12.1916	1.44716	8.42451	3.62265e-17	2.52079e-16	chr19	-	protein_coding	ZNF558
ENSG00000288920	938.647	12.1078	1.43686	8.42658	3.5592e-17	2.47816e-16	chr19	+	protein_coding	RPSAP58
ENSG00000260725	647.346	12.0664	1.44768	8.335	7.74952e-17	5.2763e-16	chr19	-	lncRNA	ENSG00000260725
ENSG00000170430	19277.3	12.0047	0.406372	29.5412	8.51743e-192	1.32784e-189	chr10	+	protein_coding	MGMT
ENSG00000283141	564.853	11.8407	1.4475	8.1801	2.83611e-16	1.86622e-15	chr10	+	lncRNA	LINC02666
ENSG00000170468	471.497	11.8337	1.44875	8.16823	3.12938e-16	2.05208e-15	chr14	+	protein_coding	RIOX1
ENSG00000131127	798.351	11.7614	1.43727	8.18312	2.76587e-16	1.82159e-15	chr4	+	protein_coding	ZNF141
ENSG00000016402	379.092	11.6917	1.44905	8.06849	7.11714e-16	4.57867e-15	chr6	-	protein_coding	IL20RA
ENSG00000076242	3240.37	11.5447	0.836631	13.7991	2.58158e-43	5.27462e-42	chr3	+	protein_coding	MLH1
ENSG00000240225	214.069	11.51	1.453	7.92154	2.3458e-15	1.45762e-14	chr19	+	transcribed_unprocessed_pseudogene	ZNF542P
ENSG00000166770	272.962	11.4594	1.45137	7.89554	2.89058e-15	1.78444e-14	chr19	+	lncRNA	ZNF667-AS1
ENSG00000156689	1522.41	11.3516	1.43671	7.90113	2.76381e-15	1.70758e-14	chr11	-	protein_coding	GLYATL2
ENSG00000171345	335.643	10.8497	1.45018	7.48163	7.34088e-14	4.12049e-13	chr17	-	protein_coding	KRT19
ENSG00000144115	401.917	10.8157	1.4497	7.46064	8.61032e-14	4.81286e-13	chr2	+	protein_coding	THNSL2
ENSG00000163618	3356.9	10.7132	0.595581	17.9878	2.42813e-72	9.61159e-71	chr3	-	protein_coding	CADPS
ENSG00000156959	2987.34	10.6501	0.726049	14.6685	1.02537e-48	2.4311e-47	chr3	-	protein_coding	LHFPL4
ENSG00000267320	188.463	10.6225	1.45688	7.29129	3.07003e-13	1.65585e-12	chr19	-	lncRNA	ENSG00000267320
ENSG00000254602	790.836	10.3917	1.02552	10.1331	3.93766e-24	3.99577e-23	chr11	+	lncRNA	ENSG00000254602
ENSG00000135314	3631.16	10.3496	0.552018	18.7487	1.98199e-78	8.56016e-77	chr6	-	protein_coding	KHDC1
ENSG00000164458	113.213	10.1882	1.46163	6.97045	3.15924e-12	1.59193e-11	chr6	-	protein_coding	TBXT
ENSG00000155324	1545.3	10.1334	0.726899	13.9405	3.59271e-44	7.54371e-43	chr5	+	protein_coding	GRAMD2B
ENSG00000197124	1359.48	10.1252	0.651568	15.5398	1.86491e-54	5.24039e-53	chr19	-	protein_coding	ZNF682
ENSG00000198155	530.796	10.1087	1.43853	7.0271	2.10875e-12	1.07811e-11	chr4	+	transcribed_unprocessed_pseudogene	ZNF876P
ENSG00000244198	324.845	10.0822	1.44071	6.99806	2.59534e-12	1.31682e-11	chr7	+	lncRNA	ARHGEF35-AS1
ENSG00000100558	177.907	10.069	1.45521	6.91931	4.5385e-12	2.2619e-11	chr14	-	protein_coding	PLEK2
ENSG00000272602	1439.74	10.0344	0.726933	13.8037	2.41981e-43	4.96193e-42	chr4	+	protein_coding	ZNF595
ENSG00000172123	184.765	10.0045	1.45506	6.87567	6.1699e-12	3.04297e-11	chr17	-	protein_coding	SLFN12
ENSG00000104413	340.058	9.97809	1.44149	6.92206	4.45117e-12	2.22032e-11	chr8	+	protein_coding	ESRP1
ENSG00000157617	3347.38	9.96591	0.550583	18.1007	3.14859e-73	1.26393e-71	chr21	-	protein_coding	C2CD2
ENSG00000158220	1841.74	9.78782	0.594873	16.4536	7.90066e-61	2.54352e-59	chr3	+	protein_coding	ESYT3
ENSG00000121316	101.242	9.7368	1.46315	6.65469	2.839e-11	1.32742e-10	chr12	-	protein_coding	PLBD1
ENSG00000117122	115.548	9.73082	1.46176	6.65692	2.7962e-11	1.30794e-10	chr1	-	protein_coding	MFAP2
ENSG00000163565	57.5311	9.65631	1.47978	6.5255	6.77741e-11	3.08645e-10	chr1	+	protein_coding	IFI16
ENSG00000186088	1306.08	9.47878	0.651702	14.5447	6.31477e-48	1.47871e-46	chr7	-	protein_coding	GSAP
ENSG00000189057	285.377	9.46323	1.44162	6.56432	5.22694e-11	2.40102e-10	chr11	+	protein_coding	FAM111B
ENSG00000289361	87.7594	9.39233	1.46692	6.40278	1.52577e-10	6.78947e-10	chr4	+	lncRNA	ENSG00000289361
ENSG00000050327	226.146	9.299	1.44334	6.4427	1.17363e-10	5.25799e-10	chr7	+	protein_coding	ARHGEF5
ENSG00000145247	419.354	9.16384	1.02896	8.90592	5.29433e-19	4.10716e-18	chr4	-	protein_coding	OCIAD2
ENSG00000169302	132.844	9.14767	1.46121	6.26035	3.84124e-10	1.65871e-09	chr5	+	protein_coding	STK32A
ENSG00000184635	955.465	9.12279	0.520023	17.5431	6.72137e-69	2.53286e-67	chr19	+	protein_coding	ZNF93
ENSG00000128604	223.388	9.12158	1.44376	6.31795	2.65061e-10	1.15976e-09	chr7	+	protein_coding	IRF5
ENSG00000214290	71.2127	9.11492	1.47379	6.1847	6.22217e-10	2.64715e-09	chr11	+	protein_coding	COLCA2
ENSG00000267254	3483.38	9.04247	0.339355	26.646	1.98978e-156	2.19851e-154	chr19	+	lncRNA	ZNF790-AS1
ENSG00000250486	59.9223	9.02971	1.48285	6.08942	1.1332e-09	4.73782e-09	chr4	+	lncRNA	FAM218A
ENSG00000258695	158.352	8.99371	1.45034	6.20111	5.60672e-10	2.39292e-09	chr14	+	lncRNA	ENSG00000258695
ENSG00000134463	145.547	8.9145	1.44928	6.15101	7.69927e-10	3.25186e-09	chr10	+	protein_coding	ECHDC3
ENSG00000107807	414.421	8.82413	1.03047	8.56322	1.09756e-17	7.88809e-17	chr10	+	protein_coding	TLX1
ENSG00000250125	39.195	8.81639	1.49616	5.89268	3.79979e-09	1.52481e-08	chr4	-	lncRNA	LINC02232
ENSG00000100767	5794.33	8.74938	0.27212	32.1527	8.10632e-227	1.86372e-224	chr14	+	protein_coding	PAPLN
ENSG00000289297	37.3218	8.70822	1.49946	5.80757	6.33851e-09	2.49216e-08	chr19	+	lncRNA	ENSG00000289297
ENSG00000251129	6602.32	8.69263	0.172865	50.2857	0	0	chr4	+	lncRNA	LINC02506
ENSG00000288638	38.3194	8.66632	1.49673	5.79018	7.03097e-09	2.75774e-08	chr6	+	lncRNA	LNCDAT
ENSG00000237975	5163.86	8.62157	0.254006	33.9424	1.57763e-252	4.32631e-250	chr1	+	lncRNA	FLG-AS1
ENSG00000232677	4975.54	8.59744	0.232228	37.0215	5.16125e-300	1.75336e-297	chr19	-	lncRNA	LINC00665
ENSG00000283515	52.4081	8.59499	1.48003	5.8073	6.34873e-09	2.49574e-08	chr19	+	protein_coding	ENSG00000283515
ENSG00000256771	1381.59	8.57962	0.384459	22.3161	2.57919e-110	1.80631e-108	chr19	+	protein_coding	ZNF253
ENSG00000287558	34.1524	8.5695	1.50024	5.71207	1.11611e-08	4.31379e-08	chr6	-	lncRNA	ENSG00000287558
ENSG00000160321	73.4873	8.5582	1.4611	5.85735	4.70298e-09	1.86879e-08	chr19	-	protein_coding	ZNF208
ENSG00000169933	16760.2	8.54171	0.167863	50.885	0	0	chrX	+	protein_coding	FRMPD4
ENSG00000179277	38.5329	8.53888	1.49244	5.72142	1.05639e-08	4.0899e-08	chr17	+	processed_pseudogene	MEIS3P1
ENSG00000267470	211.594	8.53222	1.03532	8.24112	1.70604e-16	1.13841e-15	chr19	+	lncRNA	ZNF571-AS1
ENSG00000196345	170.019	8.52682	1.04165	8.18589	2.70309e-16	1.78127e-15	chr3	+	protein_coding	ZKSCAN7
ENSG00000184194	657.381	8.49715	0.841451	10.0982	5.62594e-24	5.67355e-23	chrX	+	protein_coding	GPR173
ENSG00000261804	99.5714	8.47474	1.46792	5.77331	7.77288e-09	3.04245e-08	chr16	+	lncRNA	ENSG00000261804
ENSG00000224536	147.392	8.47212	1.44816	5.85025	4.90835e-09	1.94836e-08	chr1	+	lncRNA	CSRP1-AS1
ENSG00000178568	47218.4	8.37091	0.106313	78.7385	0	0	chr2	-	protein_coding	ERBB4
ENSG00000267799	55.2895	8.3334	1.48121	5.62607	1.84358e-08	6.98778e-08	chr19	-	processed_pseudogene	MAN1A2P1
ENSG00000204610	26.2527	8.31997	1.51501	5.49168	3.98132e-08	1.46538e-07	chr6	+	protein_coding	TRIM15
ENSG00000269834	27.5343	8.29872	1.51534	5.47647	4.33898e-08	1.59033e-07	chr19	-	lncRNA	ZNF528-AS1
ENSG00000242265	2155.85	8.28921	0.423566	19.57	2.78423e-85	1.357e-83	chr7	+	protein_coding	PEG10
ENSG00000223343	101.328	8.25044	1.45697	5.66274	1.48975e-08	5.68928e-08	chr3	-	lncRNA	ENSG00000223343
ENSG00000103460	3211.68	8.24135	0.29542	27.8971	2.89495e-171	3.74386e-169	chr16	-	protein_coding	TOX3
ENSG00000286889	44.8158	8.23856	1.49074	5.52648	3.2671e-08	1.2125e-07	chr2	+	lncRNA	ENSG00000286889
ENSG00000280399	35.986	8.20017	1.49686	5.47826	4.29526e-08	1.57481e-07	chr3	+	TEC	ENSG00000280399
ENSG00000125675	448.492	8.13991	0.735177	11.072	1.71461e-28	2.10611e-27	chrX	+	protein_coding	GRIA3
ENSG00000188112	853.378	8.09294	0.524752	15.4224	1.15693e-53	3.16882e-52	chr6	-	protein_coding	C6orf132
ENSG00000011201	6894.9	8.02036	0.198938	40.3159	0	0	chrX	-	protein_coding	ANOS1
ENSG00000134438	88.31	7.99576	1.45743	5.48621	4.10643e-08	1.50777e-07	chr18	-	protein_coding	RAX
ENSG00000258144	46.531	7.99253	1.48775	5.37223	7.7768e-08	2.79633e-07	chr12	-	lncRNA	LINC02406
ENSG00000154760	33.9808	7.98207	1.50002	5.32132	1.03016e-07	3.66253e-07	chr17	-	protein_coding	SLFN13
ENSG00000154874	1916.84	7.98023	0.336187	23.7374	1.48101e-124	1.23026e-122	chr17	-	transcribed_unprocessed_pseudogene	CCDC144B
ENSG00000181381	389.622	7.96953	0.736355	10.8229	2.68012e-27	3.11712e-26	chr4	-	protein_coding	DDX60L
ENSG00000197937	31.1689	7.90462	1.50405	5.25555	1.4758e-07	5.17496e-07	chr19	-	protein_coding	ZNF347
ENSG00000223345	31.9777	7.81894	1.50384	5.19932	2.00019e-07	6.92838e-07	chr1	-	transcribed_unprocessed_pseudogene	H2BP1
ENSG00000237751	26.3428	7.80181	1.52401	5.11926	3.06741e-07	1.04486e-06	chr2	+	lncRNA	LINC01143
ENSG00000154556	2552.01	7.79566	0.258591	30.1467	1.18536e-199	2.05954e-197	chr4	-	protein_coding	SORBS2
ENSG00000223838	718.776	7.73132	0.431251	17.9277	7.17331e-72	2.80055e-70	chr7	+	lncRNA	ENSG00000223838
ENSG00000267581	59.1525	7.72206	1.46802	5.26018	1.43918e-07	5.04887e-07	chr19	-	lncRNA	ENSG00000267581
ENSG00000149573	215.435	7.69698	0.852147	9.03246	1.67862e-19	1.33545e-18	chr11	-	protein_coding	MPZL2
ENSG00000213297	32.361	7.69267	1.51027	5.09357	3.51379e-07	1.18855e-06	chr19	-	protein_coding	ZNF625-ZNF20
ENSG00000266928	23.1413	7.64743	1.52438	5.01673	5.25574e-07	1.74687e-06	chr19	-	lncRNA	ENSG00000266928
ENSG00000284644	55.0981	7.63524	1.47108	5.19023	2.1003e-07	7.26519e-07	chr7	-	lncRNA	ENSG00000284644
ENSG00000163283	81.465	7.62347	1.46025	5.22068	1.78271e-07	6.20715e-07	chr2	+	protein_coding	ALPP
ENSG00000196263	169.131	7.60619	0.854648	8.89978	5.59553e-19	4.33492e-18	chr19	+	protein_coding	ZNF471
ENSG00000273018	721.227	7.60211	0.476032	15.9697	2.07689e-57	6.22002e-56	chr17	-	lncRNA	FAM106A
ENSG00000174808	38.6777	7.58292	1.48299	5.11326	3.16649e-07	1.07619e-06	chr4	-	protein_coding	BTC
ENSG00000171649	280.821	7.56701	0.608252	12.4406	1.57325e-35	2.50586e-34	chr19	+	protein_coding	ZIK1
ENSG00000128610	17.7634	7.54636	1.58019	4.77561	1.79167e-06	5.6537e-06	chr7	-	protein_coding	FEZF1
ENSG00000213214	15.2585	7.52521	1.56569	4.80631	1.53738e-06	4.87765e-06	chr7	-	protein_coding	ARHGEF35
ENSG00000130844	2104.77	7.47527	0.296711	25.1938	4.68624e-140	4.50057e-138	chr19	+	protein_coding	ZNF331
ENSG00000213244	32.8611	7.46333	1.50408	4.96205	6.97513e-07	2.28861e-06	chr1	-	unprocessed_pseudogene	H3P4
ENSG00000287376	17.7109	7.45967	1.54728	4.82115	1.42732e-06	4.53986e-06	chr13	-	lncRNA	ENSG00000287376
ENSG00000147676	477.596	7.45663	0.559537	13.3264	1.62523e-40	3.06733e-39	chr8	+	protein_coding	MAL2
ENSG00000265485	493.41	7.44176	0.499891	14.8868	4.01786e-50	1.00385e-48	chr18	+	lncRNA	LINC01915
ENSG00000215146	904.726	7.4238	0.291562	25.4621	5.18022e-143	5.1042e-141	chr10	-	transcribed_unprocessed_pseudogene	ENSG00000215146
ENSG00000165985	19.2317	7.35905	1.54183	4.77293	1.81566e-06	5.72624e-06	chr10	-	protein_coding	C1QL3
ENSG00000233571	3145.89	7.35466	0.210776	34.8932	9.42488e-267	2.78597e-264	chrX	-	lncRNA	ENSG00000233571
ENSG00000224063	686.296	7.34128	0.328033	22.3797	6.20388e-111	4.41271e-109	chr2	+	lncRNA	CALCRL-AS1
ENSG00000204613	14.9118	7.32794	1.56883	4.67094	2.99818e-06	9.26565e-06	chr6	-	protein_coding	TRIM10
ENSG00000227835	305.894	7.32033	0.667071	10.9739	5.10502e-28	6.12199e-27	chr9	-	transcribed_unprocessed_pseudogene	CARM1P1
ENSG00000287869	16.6919	7.27041	1.55468	4.67647	2.91861e-06	9.02587e-06	chr7	-	lncRNA	ENSG00000287869
ENSG00000059378	1821.46	7.26791	0.295463	24.5984	1.31467e-133	1.19216e-131	chr7	-	protein_coding	PARP12
ENSG00000235192	19.2912	7.25385	1.5445	4.69656	2.64584e-06	8.23155e-06	chr2	+	lncRNA	ENSG00000235192
ENSG00000166426	19.2473	7.25276	1.54774	4.68602	2.78563e-06	8.64047e-06	chr15	+	protein_coding	CRABP1
ENSG00000215196	161.932	7.23436	0.761684	9.49785	2.14268e-21	1.90061e-20	chr5	-	lncRNA	BASP1-AS1
ENSG00000002745	51.54	7.23	1.47188	4.91209	9.01104e-07	2.92124e-06	chr7	+	protein_coding	WNT16
ENSG00000177932	279.503	7.22016	0.506238	14.2624	3.75467e-46	8.28904e-45	chr5	+	protein_coding	ZNF354C
ENSG00000221923	118.191	7.21196	0.863669	8.35038	6.80434e-17	4.65225e-16	chr19	+	protein_coding	ZNF880
ENSG00000262160	124.045	7.20728	1.04496	6.8972	5.30391e-12	2.62783e-11	chr16	-	lncRNA	ENSG00000262160
ENSG00000106511	32.8371	7.20554	1.49217	4.82891	1.37283e-06	4.37264e-06	chr7	-	protein_coding	MEOX2
ENSG00000146477	350.7	7.1397	0.567905	12.572	3.01015e-36	4.87645e-35	chr6	+	protein_coding	SLC22A3
ENSG00000258405	138.746	7.12885	0.678369	10.5088	7.86724e-26	8.58831e-25	chr19	+	protein_coding	ZNF578
ENSG00000249082	17.6219	7.10506	1.55709	4.56303	5.04203e-06	1.51801e-05	chr5	-	lncRNA	EPIST
ENSG00000235387	12.7103	7.10362	1.58441	4.48344	7.34479e-06	2.18101e-05	chr9	+	protein_coding	SPAAR
ENSG00000185565	5066.86	7.06562	0.146271	48.305	0	0	chr3	-	protein_coding	LSAMP
ENSG00000253706	923.929	7.06259	0.324467	21.7668	4.79411e-105	3.11768e-103	chr8	-	lncRNA	ENSG00000253706
ENSG00000254080	12.0719	7.05513	1.59584	4.42096	9.82643e-06	2.88221e-05	chr8	-	lncRNA	ENSG00000254080
ENSG00000184454	12.6322	7.03865	1.59231	4.4204	9.85187e-06	2.88744e-05	chr1	+	protein_coding	NCMAP
ENSG00000267188	18.0904	7.03413	1.5463	4.54902	5.38956e-06	1.619e-05	chr19	-	lncRNA	ENSG00000267188
ENSG00000283638	24.3414	7.02806	1.5262	4.60495	4.12558e-06	1.25538e-05	chrX	-	lncRNA	ENSG00000283638
ENSG00000205885	74.9729	7.02674	0.878651	7.99719	1.27294e-15	8.02807e-15	chr12	+	lncRNA	C1RL-AS1
ENSG00000124749	1074.63	7.02652	0.327808	21.4348	6.32517e-102	4.01023e-100	chr6	-	protein_coding	COL21A1
ENSG00000072201	1372.36	6.99367	0.233208	29.989	1.36686e-197	2.25443e-195	chr4	-	protein_coding	LNX1
ENSG00000174899	162.681	6.99059	0.856249	8.1642	3.23567e-16	2.12056e-15	chr3	+	transcribed_unitary_pseudogene	SLC66A1L
ENSG00000224896	10.6613	6.97797	1.6107	4.33225	1.4759e-05	4.23832e-05	chr1	+	processed_pseudogene	SIGLEC30P
ENSG00000286530	15.0584	6.9735	1.57609	4.42455	9.66418e-06	2.83791e-05	chr2	+	lncRNA	ENSG00000286530
ENSG00000188580	29612.6	6.93252	0.0948893	73.0591	0	0	chr6	+	protein_coding	NKAIN2
ENSG00000234998	19.7013	6.88793	1.55059	4.44213	8.90715e-06	2.62373e-05	chr1	-	lncRNA	ENSG00000234998
ENSG00000262943	1462.61	6.87073	0.214127	32.0872	6.65883e-226	1.51562e-223	chr17	+	transcribed_unprocessed_pseudogene	ALOX12P2
ENSG00000258601	10.8501	6.84603	1.60833	4.25661	2.07546e-05	5.85808e-05	chr14	+	lncRNA	ENSG00000258601
ENSG00000249249	13.6732	6.838	1.6028	4.26629	1.98754e-05	5.62177e-05	chr5	+	lncRNA	TICAM2-AS1
ENSG00000135960	38.424	6.83688	1.48441	4.60579	4.10895e-06	1.25048e-05	chr2	-	protein_coding	EDAR
ENSG00000283162	141.123	6.8304	0.863262	7.91231	2.5266e-15	1.56484e-14	chr9	+	transcribed_unprocessed_pseudogene	ENSG00000283162
ENSG00000161896	16.7653	6.82909	1.55608	4.38866	1.14053e-05	3.31752e-05	chr6	-	protein_coding	IP6K3
ENSG00000289426	13.6947	6.78545	1.58373	4.28446	1.83181e-05	5.20717e-05	chr1	+	lncRNA	ENSG00000289426
ENSG00000225706	14.9405	6.78288	1.5759	4.30414	1.67635e-05	4.78556e-05	chr9	+	lncRNA	PTPRD-AS1
ENSG00000223865	451.135	6.7738	0.420983	16.0904	2.97672e-58	9.11885e-57	chr6	+	protein_coding	HLA-DPB1
ENSG00000230316	221.446	6.71957	0.616658	10.8968	1.19447e-27	1.40794e-26	chr7	+	lncRNA	FEZF1-AS1
ENSG00000276855	11.3748	6.67033	1.60027	4.16827	3.06925e-05	8.47292e-05	chr17	+	lncRNA	ENSG00000276855
ENSG00000270112	133.123	6.64578	0.86685	7.66658	1.76637e-14	1.0362e-13	chr18	+	lncRNA	ST8SIA5-DT
ENSG00000273341	11.7624	6.5814	1.60001	4.11335	3.8996e-05	0.000106489	chr7	+	lncRNA	ENSG00000273341
ENSG00000267238	14.9264	6.57813	1.58496	4.15035	3.31962e-05	9.12535e-05	chr19	-	lncRNA	ENSG00000267238
ENSG00000144681	5948.65	6.57011	0.132739	49.4965	0	0	chr3	+	protein_coding	STAC
ENSG00000116977	304.887	6.54828	0.479727	13.65	2.01794e-42	4.04132e-41	chr1	+	protein_coding	LGALS8
ENSG00000182667	2396.95	6.53522	0.679951	9.61131	7.16341e-22	6.48812e-21	chr11	+	protein_coding	NTM
ENSG00000104760	31.318	6.52222	1.49436	4.36455	1.27386e-05	3.6865e-05	chr8	-	protein_coding	FGL1
ENSG00000238117	12.8993	6.51953	1.60556	4.0606	4.89465e-05	0.000131858	chr11	-	lncRNA	ENSG00000238117
ENSG00000262714	29.3559	6.5175	1.52755	4.26664	1.9844e-05	5.61497e-05	chr16	+	lncRNA	ENSG00000262714
ENSG00000196167	33.658	6.49215	1.49299	4.34841	1.37127e-05	3.95534e-05	chr11	-	lncRNA	COLCA1
ENSG00000244694	214.229	6.46824	0.542359	11.9261	8.65013e-33	1.26209e-31	chr6	-	protein_coding	PTCHD4
ENSG00000135472	22.6828	6.46628	1.54005	4.19876	2.68384e-05	7.46785e-05	chr12	-	protein_coding	FAIM2
ENSG00000135346	9.94606	6.45633	1.62764	3.96667	7.28836e-05	0.00019303	chr6	-	protein_coding	CGA
ENSG00000267363	14.9867	6.45018	1.58343	4.07356	4.63006e-05	0.00012513	chr19	-	lncRNA	ENSG00000267363
ENSG00000233535	13.2008	6.44682	1.59406	4.04427	5.24871e-05	0.000140996	chrX	+	lncRNA	ENSG00000233535
ENSG00000083814	101.87	6.41435	0.869698	7.37537	1.63886e-13	8.99929e-13	chr19	-	protein_coding	ZNF671
ENSG00000106278	586.514	6.39989	0.326763	19.5857	2.04691e-85	9.9978e-84	chr7	+	protein_coding	PTPRZ1
ENSG00000167554	147.016	6.39818	0.622311	10.2813	8.55411e-25	8.9435e-24	chr19	+	protein_coding	ZNF610
ENSG00000204179	233.731	6.38318	0.456919	13.97	2.37466e-44	5.00459e-43	chr10	+	protein_coding	PTPN20
ENSG00000188227	2901.09	6.36572	0.159318	39.9561	0	0	chr19	+	protein_coding	ZNF793
ENSG00000169432	2225.35	6.34781	0.190128	33.3871	2.11113e-244	5.6531e-242	chr2	-	protein_coding	SCN9A
ENSG00000279631	20.7478	6.33731	1.5208	4.16709	3.08515e-05	8.51371e-05	chr10	+	TEC	ENSG00000279631
ENSG00000235436	33.7275	6.31801	1.4917	4.23543	2.28117e-05	6.40218e-05	chr7	+	transcribed_unprocessed_pseudogene	DPY19L2P4
ENSG00000235236	49.9771	6.31515	1.07763	5.86023	4.62215e-09	1.83796e-08	chr3	-	lncRNA	ENSG00000235236
ENSG00000233491	20.0352	6.31267	1.53655	4.10834	3.98519e-05	0.000108683	chr7	-	transcribed_unitary_pseudogene	ENSG00000233491
ENSG00000169507	11.5876	6.26647	1.61277	3.88554	0.000102105	0.000266392	chr2	-	protein_coding	SLC38A11
ENSG00000254230	9.32426	6.25874	1.63568	3.82639	0.000130039	0.000335238	chr8	-	lncRNA	ENSG00000254230
ENSG00000113231	28.3632	6.25485	1.50147	4.16582	3.10237e-05	8.55812e-05	chr5	+	protein_coding	PDE8B
ENSG00000259222	10.406	6.25112	1.62856	3.83843	0.000123822	0.000319973	chr15	+	lncRNA	ENSG00000259222
ENSG00000175793	7.68582	6.24609	1.69056	3.69469	0.000220153	0.000549139	chr1	+	protein_coding	SFN
ENSG00000237440	45.3751	6.24173	0.90998	6.85919	6.92498e-12	3.40357e-11	chr19	-	protein_coding	ZNF737
ENSG00000138028	577.433	6.23996	0.346906	17.9875	2.44331e-72	9.65488e-71	chr2	-	protein_coding	CGREF1
ENSG00000250320	254.504	6.23578	0.43299	14.4017	5.05046e-47	1.14954e-45	chr5	+	lncRNA	EDIL3-DT
ENSG00000188641	5449.72	6.21367	0.124051	50.0897	0	0	chr1	-	protein_coding	DPYD
ENSG00000133107	2180.98	6.19719	0.173658	35.6862	6.46779e-279	2.04463e-276	chr13	-	protein_coding	TRPC4
ENSG00000272334	10.26	6.15973	1.63782	3.76094	0.000169279	0.000429299	chr3	-	lncRNA	ENSG00000272334
ENSG00000113532	576.481	6.13649	0.302669	20.2746	2.15635e-91	1.16305e-89	chr5	-	protein_coding	ST8SIA4
ENSG00000237167	9.19443	6.13075	1.63852	3.74164	0.000182825	0.000461238	chr3	+	lncRNA	ENSG00000237167
ENSG00000259478	7.31458	6.13064	1.68176	3.64537	0.000267009	0.00065979	chr15	-	lncRNA	ENSG00000259478
ENSG00000221887	8.69405	6.12225	1.65091	3.7084	0.000208572	0.000522198	chr18	+	protein_coding	HMSD
ENSG00000086991	128.611	6.11096	0.528658	11.5594	6.61874e-31	8.9353e-30	chr11	-	protein_coding	NOX4
ENSG00000185070	447.959	6.10863	0.290412	21.0344	3.18041e-98	1.91506e-96	chr14	+	protein_coding	FLRT2
ENSG00000285835	460.552	6.0935	0.349444	17.4377	4.26815e-68	1.57963e-66	chr11	-	lncRNA	ENSG00000285835
ENSG00000202024	7.47402	6.08537	1.67691	3.62892	0.000284605	0.000700085	chrX	+	snRNA	RNU6-934P
ENSG00000271755	17.186	6.08253	1.55858	3.9026	9.51629e-05	0.00024908	chr6	-	lncRNA	ENSG00000271755
ENSG00000146151	423.471	6.07154	0.33116	18.3341	4.41964e-75	1.81253e-73	chr6	-	protein_coding	HMGCLL1
ENSG00000259345	9971.08	6.04311	0.103303	58.4991	0	0	chr15	-	lncRNA	ENSG00000259345
ENSG00000131080	925.882	5.99933	0.255007	23.5261	2.20473e-122	1.8051e-120	chrX	-	protein_coding	EDA2R
ENSG00000285897	54.833	5.99172	1.07146	5.59212	2.24313e-08	8.44595e-08	chr17	-	protein_coding	ENSG00000285897
ENSG00000103067	519.48	5.96623	0.355401	16.7873	3.02271e-63	1.01926e-61	chr16	-	protein_coding	ESRP2
ENSG00000231738	14.534	5.9537	1.57006	3.79202	0.000149424	0.00038184	chr12	-	protein_coding	TSPAN19
ENSG00000198774	73.2237	5.92494	0.704516	8.40995	4.10175e-17	2.8446e-16	chr12	-	protein_coding	RASSF9
ENSG00000162598	10.1241	5.91655	1.64584	3.59485	0.000324576	0.000791565	chr1	-	protein_coding	C1orf87
ENSG00000102007	198.25	5.90987	0.541098	10.922	9.04799e-28	1.07094e-26	chrX	+	protein_coding	PLP2
ENSG00000289635	8.80119	5.89283	1.65383	3.56313	0.000366456	0.000887909	chr11	-	lncRNA	ENSG00000289635
ENSG00000233985	289.339	5.8529	0.342105	17.1085	1.28233e-65	4.53217e-64	chr1	+	lncRNA	LINC01681
ENSG00000267774	9.61139	5.83886	1.64771	3.54362	0.000394679	0.000952529	chr18	+	lncRNA	ENSG00000267774
ENSG00000115648	12.1079	5.83786	1.60926	3.62766	0.000285999	0.000703134	chr2	+	protein_coding	MLPH
ENSG00000248485	159.981	5.83157	0.546617	10.6685	1.42943e-26	1.61385e-25	chr1	+	protein_coding	PCP4L1
ENSG00000197506	18.9324	5.81585	1.56074	3.72635	0.000194271	0.000488165	chr9	-	protein_coding	SLC28A3
ENSG00000152785	358.813	5.81119	0.374102	15.5337	2.05231e-54	5.74229e-53	chr4	+	protein_coding	BMP3
ENSG00000227674	1682.64	5.78728	0.147973	39.1105	0	0	chr13	-	lncRNA	LINC00355
ENSG00000091972	13.7675	5.76967	1.56754	3.68073	0.00023257	0.000578527	chr3	+	protein_coding	CD200
ENSG00000197479	36.6975	5.76867	0.924759	6.23802	4.43133e-10	1.90412e-09	chr5	+	protein_coding	PCDHB11
ENSG00000239268	2505.71	5.76386	0.160814	35.8418	2.46604e-281	7.90556e-279	chr3	-	lncRNA	ENSG00000239268
ENSG00000261183	43.5505	5.7599	1.08238	5.32151	1.02912e-07	3.65938e-07	chr15	-	lncRNA	SPINT1-AS1
ENSG00000258690	24.1433	5.74716	1.13676	5.05572	4.28778e-07	1.43944e-06	chr14	+	lncRNA	ENSG00000258690
ENSG00000133433	18.5531	5.73333	1.53369	3.73825	0.000185306	0.00046703	chr22	-	protein_coding	GSTT2B
ENSG00000019991	23.003	5.69191	1.13419	5.01846	5.20869e-07	1.73174e-06	chr7	-	protein_coding	HGF
ENSG00000164176	2879.18	5.67685	0.142725	39.7748	0	0	chr5	-	protein_coding	EDIL3
ENSG00000255102	234.787	5.61807	0.437921	12.829	1.12876e-37	1.92736e-36	chr11	-	lncRNA	ENSG00000255102
ENSG00000159899	525.971	5.60619	0.303045	18.4995	2.08272e-76	8.69812e-75	chr9	+	protein_coding	NPR2
ENSG00000145536	111.405	5.59231	0.532739	10.4973	8.88971e-26	9.69055e-25	chr5	+	protein_coding	ADAMTS16
ENSG00000168016	94.348	5.58957	0.694179	8.05206	8.14094e-16	5.21226e-15	chr3	-	protein_coding	TRANK1
ENSG00000124507	397.687	5.58477	0.310186	18.0046	1.79402e-72	7.13874e-71	chr6	+	protein_coding	PACSIN1
ENSG00000245571	142.771	5.58096	0.586452	9.51649	1.79129e-21	1.59264e-20	chr11	-	lncRNA	FAM111A-DT
ENSG00000285245	53.626	5.56893	0.792285	7.02895	2.08101e-12	1.06488e-11	chr9	-	protein_coding	ENSG00000285245
ENSG00000253535	807.269	5.55981	0.420085	13.235	5.51078e-40	1.02059e-38	chr8	-	lncRNA	ENSG00000253535
ENSG00000226686	4095.18	5.5315	0.115755	47.7863	0	0	chr19	+	lncRNA	LINC01535
ENSG00000250709	87.9067	5.50037	0.653898	8.41166	4.04249e-17	2.80436e-16	chr13	-	protein_coding	CCDC169-SOHLH2
ENSG00000287692	19.099	5.49616	1.53452	3.58168	0.000341387	0.000830781	chr4	+	lncRNA	ENSG00000287692
ENSG00000226887	357.033	5.48783	0.354321	15.4883	4.16103e-54	1.15781e-52	chr4	-	protein_coding	ERVMER34-1
ENSG00000139220	3375.43	5.47005	0.11296	48.4249	0	0	chr12	-	protein_coding	PPFIA2
ENSG00000161405	1677.02	5.45588	0.157916	34.5494	1.45773e-261	4.14744e-259	chr17	-	protein_coding	IKZF3
ENSG00000267605	42.9729	5.45461	0.913083	5.97384	2.31738e-09	9.46625e-09	chr19	-	lncRNA	ENSG00000267605
ENSG00000168404	319.739	5.44145	0.374905	14.5142	9.84571e-48	2.28905e-46	chr16	-	protein_coding	MLKL
ENSG00000009694	17733.9	5.43165	0.0898671	60.4409	0	0	chrX	-	protein_coding	TENM1
ENSG00000266916	68.843	5.43054	0.78005	6.96178	3.36003e-12	1.68974e-11	chr19	-	lncRNA	ZNF793-AS1
ENSG00000228623	294.951	5.38609	0.37794	14.2512	4.4067e-46	9.68155e-45	chr9	-	transcribed_unprocessed_pseudogene	ZNF883
ENSG00000102290	264.782	5.37891	0.296994	18.1112	2.60128e-73	1.0474e-71	chrX	+	protein_coding	PCDH11X
ENSG00000138835	8626.91	5.3777	0.0914593	58.7988	0	0	chr9	+	protein_coding	RGS3
ENSG00000163898	174.334	5.3631	0.417497	12.8459	9.07366e-38	1.55399e-36	chr3	-	protein_coding	LIPH
ENSG00000166801	71.0251	5.34111	0.776655	6.87707	6.10944e-12	3.01446e-11	chr11	+	protein_coding	FAM111A
ENSG00000144644	106.211	5.328	0.570441	9.34015	9.6195e-21	8.20723e-20	chr3	-	protein_coding	GADL1
ENSG00000227400	144.628	5.32676	0.505925	10.5288	6.36742e-26	6.99802e-25	chr2	-	lncRNA	ENSG00000227400
ENSG00000215861	255.389	5.32651	0.421246	12.6446	1.19778e-36	1.9727e-35	chr1	-	transcribed_unprocessed_pseudogene	ENSG00000215861
ENSG00000006747	778.721	5.30312	0.236089	22.4623	9.69623e-112	7.00622e-110	chr7	+	protein_coding	SCIN
ENSG00000137707	70.0111	5.25718	0.656035	8.01358	1.11421e-15	7.05633e-15	chr11	-	protein_coding	BTG4
ENSG00000146038	4123.83	5.23993	0.117272	44.6819	0	0	chr6	-	protein_coding	DCDC2
ENSG00000114200	73.8132	5.2336	0.586043	8.9304	4.2449e-19	3.31111e-18	chr3	-	protein_coding	BCHE
ENSG00000176788	4368.92	5.22346	0.110578	47.2378	0	0	chr5	+	protein_coding	BASP1
ENSG00000167232	5113.85	5.21482	0.0997272	52.2908	0	0	chr19	-	protein_coding	ZNF91
ENSG00000184374	55.7554	5.1841	0.792361	6.54259	6.04615e-11	2.76354e-10	chr8	+	protein_coding	COLEC10
ENSG00000197360	15.4711	5.17515	1.18538	4.36582	1.26648e-05	3.66608e-05	chr19	-	protein_coding	ZNF98
ENSG00000187546	65.8471	5.17054	0.569911	9.07254	1.16273e-19	9.30229e-19	chr7	-	protein_coding	AGMO
ENSG00000256268	24.2103	5.16413	1.12843	4.5764	4.73054e-06	1.42744e-05	chr12	+	lncRNA	LINC02454
ENSG00000165816	576.781	5.16407	0.271135	19.0461	7.07398e-81	3.18203e-79	chr10	+	protein_coding	VWA2
ENSG00000149124	52.6201	5.1616	0.903973	5.7099	1.1304e-08	4.36456e-08	chr11	-	protein_coding	GLYAT
ENSG00000231185	425.583	5.15897	0.245539	21.0108	5.22293e-98	3.12019e-96	chr5	+	lncRNA	SPRY4-AS1
ENSG00000230006	434.896	5.15788	0.261849	19.6979	2.24732e-86	1.12174e-84	chr2	+	transcribed_unprocessed_pseudogene	ANKRD36BP2
ENSG00000162490	30.605	5.15654	1.10845	4.65203	3.28687e-06	1.01098e-05	chr1	+	protein_coding	DRAXIN
ENSG00000236311	167.842	5.15284	0.480019	10.7347	6.99733e-27	7.97129e-26	chr10	-	lncRNA	TLX1NB
ENSG00000082175	68.7623	5.14656	0.886592	5.80488	6.44116e-09	2.5312e-08	chr11	-	protein_coding	PGR
ENSG00000203740	76.9233	5.13605	0.555936	9.23856	2.49829e-20	2.07456e-19	chr1	+	protein_coding	NTMT2
ENSG00000167434	39.7229	5.13288	0.930438	5.51663	3.4556e-08	1.27932e-07	chr17	+	protein_coding	CA4
ENSG00000256751	81.3936	5.12195	0.650661	7.87192	3.49239e-15	2.13856e-14	chr12	+	lncRNA	PLBD1-AS1
ENSG00000260173	22.2005	5.12087	1.14295	4.48038	7.45092e-06	2.20993e-05	chr15	-	lncRNA	ENSG00000260173
ENSG00000289309	76.6741	5.10505	0.513668	9.93842	2.83294e-23	2.77574e-22	chr12	-	lncRNA	ENSG00000289309
ENSG00000159915	1130.97	5.07948	0.170457	29.7992	3.99932e-195	6.36563e-193	chr19	+	protein_coding	ZNF233
ENSG00000178033	33.4475	5.06952	0.826828	6.13129	8.71685e-10	3.66939e-09	chr6	+	protein_coding	CALHM5
ENSG00000248663	179.253	5.03351	0.403012	12.4897	8.49451e-36	1.3587e-34	chr5	+	lncRNA	LINC00992
ENSG00000165186	717.397	5.01063	0.196842	25.4551	6.204e-143	6.06048e-141	chrX	+	protein_coding	PTCHD1
ENSG00000269043	92.353	5.00586	0.461914	10.8372	2.29314e-27	2.67388e-26	chr19	+	lncRNA	ENSG00000269043
ENSG00000198822	121.859	4.98076	0.565058	8.81461	1.20106e-18	9.11547e-18	chr7	+	protein_coding	GRM3
ENSG00000232234	76.9512	4.9774	0.553588	8.99117	2.4462e-19	1.93058e-18	chr6	+	lncRNA	ENSG00000232234
ENSG00000287806	138.865	4.97609	0.502765	9.89743	4.27103e-23	4.14377e-22	chrX	+	lncRNA	ENSG00000287806
ENSG00000077616	986.182	4.97114	0.178453	27.8569	8.88504e-171	1.14256e-168	chr11	+	protein_coding	NAALAD2
ENSG00000240499	78.6417	4.91973	0.553588	8.887	6.27818e-19	4.84563e-18	chr7	+	lncRNA	ENSG00000240499
ENSG00000198797	322.596	4.91098	0.372187	13.1949	9.38476e-40	1.72681e-38	chr1	+	protein_coding	BRINP2
ENSG00000119888	1300.6	4.90251	0.163791	29.9314	7.67873e-197	1.23954e-194	chr2	+	protein_coding	EPCAM
ENSG00000214999	102.706	4.89872	0.602401	8.13199	4.22313e-16	2.74636e-15	chr17	+	lncRNA	ENSG00000214999
ENSG00000197261	455.426	4.89374	0.246418	19.8595	9.1195e-88	4.6436e-86	chr6	+	protein_coding	C6orf141
ENSG00000168959	81.9987	4.8906	0.511983	9.55226	1.26895e-21	1.13398e-20	chr11	-	protein_coding	GRM5
ENSG00000136960	1012.79	4.87931	0.218069	22.3751	6.8876e-111	4.88376e-109	chr8	-	protein_coding	ENPP2
ENSG00000165646	27.9081	4.87915	0.954878	5.10971	3.22657e-07	1.09481e-06	chr10	+	protein_coding	SLC18A2
ENSG00000101542	78.4793	4.87605	0.519103	9.39321	5.81991e-21	5.03677e-20	chr18	+	protein_coding	CDH20
ENSG00000230109	202.55	4.86394	0.340922	14.267	3.5123e-46	7.79177e-45	chr10	-	lncRNA	LINC02643
ENSG00000267260	273.103	4.86168	0.311862	15.5892	8.61936e-55	2.43708e-53	chr19	+	lncRNA	ENSG00000267260
ENSG00000121310	1451.06	4.8297	0.153982	31.3654	6.00639e-216	1.1888e-213	chr1	-	protein_coding	ECHDC2
ENSG00000165966	107.163	4.81791	0.468888	10.2752	9.11676e-25	9.51429e-24	chr12	+	protein_coding	PDZRN4
ENSG00000289036	214.907	4.81274	0.544843	8.83325	1.01682e-18	7.75078e-18	chr8	+	lncRNA	ENSG00000289036
ENSG00000186377	786.771	4.806	0.211938	22.6765	7.64919e-114	5.63441e-112	chr1	+	protein_coding	CYP4X1
ENSG00000280385	24.8243	4.80193	0.957801	5.0135	5.34485e-07	1.77442e-06	chr11	+	TEC	ENSG00000280385
ENSG00000174567	44.9858	4.76121	0.648545	7.34138	2.11402e-13	1.15417e-12	chr1	-	protein_coding	GOLT1A
ENSG00000269516	58.1118	4.75922	0.792493	6.00538	1.90889e-09	7.85256e-09	chr19	+	transcribed_unprocessed_pseudogene	CYP4F23P
ENSG00000183230	9404.01	4.75255	0.0893976	53.1619	0	0	chr10	-	protein_coding	CTNNA3
ENSG00000145242	1423.35	4.75013	0.141715	33.519	2.55232e-246	6.91586e-244	chr4	-	protein_coding	EPHA5
ENSG00000236283	534.504	4.71308	0.248029	19.0021	1.63877e-80	7.27095e-79	chr2	+	lncRNA	ENSG00000236283
ENSG00000099337	78.185	4.71102	0.612794	7.68778	1.49714e-14	8.8258e-14	chr19	+	protein_coding	KCNK6
ENSG00000115339	1060.04	4.71047	0.177613	26.521	5.54508e-155	6.03883e-153	chr2	-	protein_coding	GALNT3
ENSG00000187678	65.9633	4.68958	0.521156	8.99843	2.28976e-19	1.80963e-18	chr5	-	protein_coding	SPRY4
ENSG00000186212	35.5827	4.67799	0.930217	5.02893	4.93236e-07	1.64395e-06	chr4	-	protein_coding	SOWAHB
ENSG00000259199	288.822	4.67586	0.305263	15.3175	5.84371e-53	1.56481e-51	chr15	-	lncRNA	ENSG00000259199
ENSG00000110777	55.6341	4.66806	0.614633	7.59487	3.08113e-14	1.77543e-13	chr11	-	protein_coding	POU2AF1
ENSG00000227388	677.403	4.66075	0.206235	22.5992	4.41306e-113	3.19891e-111	chr9	+	lncRNA	ENSG00000227388
ENSG00000170381	4016.01	4.65567	0.106354	43.7754	0	0	chr7	-	protein_coding	SEMA3E
ENSG00000164188	30.5918	4.64899	0.777764	5.97738	2.26758e-09	9.27114e-09	chr5	-	protein_coding	RANBP3L
ENSG00000233609	30.9229	4.64336	0.840101	5.52714	3.25491e-08	1.20817e-07	chr8	+	transcribed_processed_pseudogene	RPL10P19
ENSG00000164136	1326.01	4.64046	0.154379	30.0588	1.67587e-198	2.84661e-196	chr4	+	protein_coding	IL15
ENSG00000137265	124.705	4.63824	0.422676	10.9735	5.1245e-28	6.14211e-27	chr6	+	protein_coding	IRF4
ENSG00000250722	235.304	4.63679	0.283538	16.3533	4.11988e-60	1.29871e-58	chr5	-	protein_coding	SELENOP
ENSG00000157303	84.0234	4.62432	0.552918	8.36349	6.08922e-17	4.17586e-16	chr9	+	protein_coding	SUSD3
ENSG00000135842	4292.97	4.59361	0.110892	41.4242	0	0	chr1	-	protein_coding	NIBAN1
ENSG00000144285	22.1908	4.59001	0.967696	4.74323	2.10337e-06	6.59977e-06	chr2	-	protein_coding	SCN1A
ENSG00000189190	68.156	4.57692	0.482803	9.47987	2.54591e-21	2.24951e-20	chr19	-	protein_coding	ZNF600
ENSG00000267173	16.2576	4.56827	1.19359	3.82733	0.000129541	0.00033403	chr19	-	protein_coding	ENSG00000267173
ENSG00000170775	236.518	4.55971	0.307852	14.8114	1.23715e-49	3.02132e-48	chr7	-	protein_coding	GPR37
ENSG00000205592	41.432	4.55867	0.745696	6.11331	9.75839e-10	4.09043e-09	chr12	+	polymorphic_pseudogene	MUC19
ENSG00000112297	2035.09	4.54973	0.133899	33.9787	4.5906e-253	1.27423e-250	chr6	+	protein_coding	CRYBG1
ENSG00000166763	85.4293	4.54381	0.514355	8.83399	1.0101e-18	7.70214e-18	chr15	-	transcribed_unprocessed_pseudogene	STRCP1
ENSG00000198482	361.765	4.53334	0.228891	19.8057	2.65993e-87	1.34839e-85	chr19	+	protein_coding	ZNF808
ENSG00000153253	46.9423	4.52997	0.684618	6.61678	3.67095e-11	1.70346e-10	chr2	-	protein_coding	SCN3A
ENSG00000188921	21.2525	4.52113	1.14851	3.93651	8.26749e-05	0.000217847	chr9	-	protein_coding	HACD4
ENSG00000166840	72.2185	4.51984	0.712814	6.34085	2.28507e-10	1.00406e-09	chr11	+	protein_coding	GLYATL1
ENSG00000129682	12694.7	4.51801	0.106838	42.2885	0	0	chrX	-	protein_coding	FGF13
ENSG00000167555	225.784	4.51775	0.301176	15.0003	7.30459e-51	1.8639e-49	chr19	+	protein_coding	ZNF528
ENSG00000168143	1260.54	4.51757	0.142835	31.6278	1.53175e-219	3.14091e-217	chr6	+	protein_coding	FAM83B
ENSG00000036448	18821.6	4.50958	0.0989454	45.5764	0	0	chr8	+	protein_coding	MYOM2
ENSG00000163082	4742.16	4.50768	0.100293	44.9452	0	0	chr2	+	protein_coding	SGPP2
ENSG00000273203	89.4232	4.50206	0.505285	8.90995	5.10571e-19	3.96489e-18	chr22	+	lncRNA	ENSG00000273203
ENSG00000153707	9900.32	4.50051	0.0847307	53.1154	0	0	chr9	-	protein_coding	PTPRD
ENSG00000155657	39.6264	4.48556	0.697762	6.42849	1.28876e-10	5.75843e-10	chr2	-	protein_coding	TTN
ENSG00000033122	777.562	4.47525	0.258575	17.3073	4.14204e-67	1.49884e-65	chr1	+	protein_coding	LRRC7
ENSG00000109819	1192.02	4.47189	0.165342	27.0463	4.22438e-161	4.85612e-159	chr4	-	protein_coding	PPARGC1A
ENSG00000270765	32.5566	4.46725	0.848792	5.26306	1.41675e-07	4.97787e-07	chr17	-	protein_coding	GAS2L2
ENSG00000286480	274.691	4.46607	0.242306	18.4316	7.335e-76	3.04102e-74	chr2	+	lncRNA	ENSG00000286480
ENSG00000198346	321.08	4.44646	0.284236	15.6436	3.67622e-55	1.04987e-53	chr19	+	protein_coding	ZNF813
ENSG00000115267	285.16	4.44178	0.295801	15.0161	5.75727e-51	1.47072e-49	chr2	-	protein_coding	IFIH1
ENSG00000287554	129.633	4.43555	0.43982	10.0849	6.44175e-24	6.4676e-23	chr7	-	lncRNA	ENSG00000287554
ENSG00000106484	11.003	4.41983	1.24766	3.5425	0.000396349	0.000956355	chr7	+	protein_coding	MEST
ENSG00000118526	11.826	4.4198	1.24336	3.55472	0.000378384	0.000914752	chr6	+	protein_coding	TCF21
ENSG00000273442	21.0853	4.40683	0.977546	4.50806	6.5423e-06	1.95214e-05	chr22	+	lncRNA	ENSG00000273442
ENSG00000067842	318.35	4.40109	0.274845	16.013	1.0364e-57	3.13274e-56	chrX	+	protein_coding	ATP2B3
ENSG00000166923	19.7223	4.39644	0.982729	4.4737	7.68775e-06	2.27721e-05	chr15	+	protein_coding	GREM1
ENSG00000162989	268.594	4.38447	0.247788	17.6945	4.62723e-70	1.77307e-68	chr2	+	protein_coding	KCNJ3
ENSG00000159871	74.6906	4.37925	0.472535	9.26756	1.90445e-20	1.5954e-19	chr19	-	protein_coding	LYPD5
ENSG00000152430	35.2017	4.37285	0.644299	6.78699	1.14495e-11	5.53528e-11	chr2	-	protein_coding	BOLL
ENSG00000141738	94.0767	4.37234	0.438915	9.9617	2.24203e-23	2.21008e-22	chr17	+	protein_coding	GRB7
ENSG00000138653	590.769	4.36171	0.188374	23.1545	1.30978e-118	1.02096e-116	chr4	-	protein_coding	NDST4
ENSG00000225718	31.6463	4.35978	0.771016	5.65458	1.56225e-08	5.95517e-08	chr7	-	lncRNA	ENSG00000225718
ENSG00000170629	1177.93	4.3594	0.150872	28.8947	1.39214e-183	1.96811e-181	chr7	-	transcribed_unprocessed_pseudogene	DPY19L2P2
ENSG00000270149	365.026	4.35208	0.24997	17.4104	6.88088e-68	2.53423e-66	chr1	-	protein_coding	ENSG00000270149
ENSG00000250846	166.842	4.34015	0.333612	13.0096	1.07939e-38	1.91787e-37	chr4	+	lncRNA	EPHA5-AS1
ENSG00000113578	22.2507	4.30068	0.974492	4.41325	1.01831e-05	2.97992e-05	chr5	-	protein_coding	FGF1
ENSG00000182508	43.8601	4.29551	0.815126	5.26974	1.36614e-07	4.80598e-07	chrX	-	protein_coding	LHFPL1
ENSG00000264515	54.0058	4.28878	0.629268	6.8155	9.39385e-12	4.56769e-11	chr19	-	lncRNA	VSTM2B-DT
ENSG00000230107	19.0381	4.27694	0.999802	4.27779	1.88756e-05	5.35628e-05	chr22	+	lncRNA	ENSG00000230107
ENSG00000183161	53.7164	4.27436	0.615693	6.94236	3.85615e-12	1.93155e-11	chr11	-	protein_coding	FANCF
ENSG00000137959	72.3985	4.27011	0.591287	7.22172	5.13347e-13	2.73829e-12	chr1	+	protein_coding	IFI44L
ENSG00000223396	40.4638	4.26985	0.760232	5.61651	1.94855e-08	7.36971e-08	chr1	+	transcribed_processed_pseudogene	RPS10P7
ENSG00000135697	79.9681	4.26672	0.490097	8.70587	3.15151e-18	2.34035e-17	chr16	+	protein_coding	BCO1
ENSG00000276241	15.0938	4.25883	1.18859	3.58311	0.000339534	0.000826538	chr17	+	lncRNA	ENSG00000276241
ENSG00000163492	67.9145	4.25497	0.510493	8.33502	7.74843e-17	5.2763e-16	chr2	-	protein_coding	CCDC141
ENSG00000275011	23.3821	4.24762	0.8662	4.90374	9.403e-07	3.04267e-06	chr17	+	unprocessed_pseudogene	ALOXE3P1
ENSG00000247287	127.42	4.24098	0.422601	10.0354	1.06495e-23	1.06127e-22	chr14	-	lncRNA	PRKCH-AS1
ENSG00000183287	6805.51	4.23085	0.114855	36.8366	4.79792e-297	1.60596e-294	chr18	-	protein_coding	CCBE1
ENSG00000159176	801.508	4.21493	0.182007	23.158	1.208e-118	9.4811e-117	chr1	-	protein_coding	CSRP1
ENSG00000258558	190.184	4.20748	0.333163	12.6289	1.4632e-36	2.39597e-35	chr14	-	lncRNA	ENSG00000258558
ENSG00000132010	66.7417	4.20233	0.508587	8.26276	1.4234e-16	9.54567e-16	chr19	-	protein_coding	ZNF20
ENSG00000078018	1793.81	4.19124	0.131103	31.9691	2.92904e-224	6.47262e-222	chr2	+	protein_coding	MAP2
ENSG00000228835	184.316	4.18918	0.34651	12.0897	1.19781e-33	1.79365e-32	chr18	+	lncRNA	ENSG00000228835
ENSG00000255929	42.3928	4.17931	0.641693	6.51294	7.36947e-11	3.34803e-10	chr11	-	lncRNA	PIWIL4-AS1
ENSG00000249923	27.1995	4.17886	0.864792	4.83221	1.35025e-06	4.30435e-06	chr22	-	lncRNA	LINC02891
ENSG00000144227	742.618	4.17463	0.189205	22.0641	6.99969e-108	4.6997e-106	chr2	-	protein_coding	NXPH2
ENSG00000154188	283.25	4.17391	0.265069	15.7465	7.25674e-56	2.11486e-54	chr8	-	protein_coding	ANGPT1
ENSG00000169435	167.818	4.15999	0.327102	12.7177	4.71511e-37	7.86232e-36	chr4	-	protein_coding	RASSF6
ENSG00000154274	1832.08	4.12651	0.126734	32.5604	1.49371e-232	3.54149e-230	chr4	+	protein_coding	C4orf19
ENSG00000168918	61.7918	4.12612	0.529474	7.79287	6.55038e-15	3.94218e-14	chr2	+	protein_coding	INPP5D
ENSG00000123892	1344.28	4.12354	0.137309	30.031	3.86272e-198	6.46466e-196	chr11	-	protein_coding	RAB38
ENSG00000288735	77.7529	4.11477	0.464181	8.86458	7.6792e-19	5.89499e-18	chr8	-	lncRNA	ENSG00000288735
ENSG00000255240	100.508	4.10309	0.509899	8.04687	8.49373e-16	5.42593e-15	chr11	-	lncRNA	ENSG00000255240
ENSG00000170743	8769.24	4.0966	0.0893966	45.825	0	0	chr11	+	protein_coding	SYT9
ENSG00000237438	878.615	4.09642	0.15855	25.8368	3.42688e-147	3.54542e-145	chr22	+	transcribed_unprocessed_pseudogene	CECR7
ENSG00000186479	160.589	4.09398	0.297445	13.7638	4.20798e-43	8.55922e-42	chr5	+	protein_coding	RGS7BP
ENSG00000286592	204.214	4.08376	0.306004	13.3455	1.25905e-40	2.38214e-39	chr22	-	lncRNA	LINC02885
ENSG00000273542	26.1654	4.08312	0.808395	5.05089	4.39757e-07	1.47478e-06	chr6	-	protein_coding	H4C12
ENSG00000180336	602.624	4.08032	0.178642	22.8408	1.80354e-115	1.3548e-113	chr17	+	protein_coding	MEIOC
ENSG00000185002	396.43	4.07373	0.237666	17.1406	7.39345e-66	2.62531e-64	chr6	+	protein_coding	RFX6
ENSG00000109452	3562.65	4.03777	0.101851	39.6441	0	0	chr4	-	protein_coding	INPP4B
ENSG00000146352	352.989	4.03052	0.2242	17.9774	2.93142e-72	1.15436e-70	chr6	+	protein_coding	CLVS2
ENSG00000156475	1297.39	4.01577	0.226608	17.7212	2.8747e-70	1.10712e-68	chr5	-	protein_coding	PPP2R2B
ENSG00000264525	24.9806	4.01443	0.768954	5.22064	1.78311e-07	6.2076e-07	chr2	-	miRNA	MIR4778
ENSG00000162873	57.0112	4.00545	0.576396	6.94913	3.67535e-12	1.84383e-11	chr1	-	protein_coding	KLHDC8A
ENSG00000251568	23.4199	4.00315	0.81754	4.89658	9.75168e-07	3.15104e-06	chr5	-	processed_pseudogene	ALG3P1
ENSG00000106258	35.6958	3.9874	0.644189	6.1898	6.02413e-10	2.56338e-09	chr7	-	protein_coding	CYP3A5
ENSG00000183023	2828.31	3.97298	0.103228	38.4873	0	0	chr2	-	protein_coding	SLC8A1
ENSG00000148935	90.26	3.96436	0.42419	9.34573	9.126e-21	7.80597e-20	chr11	+	protein_coding	GAS2
ENSG00000112183	50.2259	3.95507	0.536734	7.36877	1.72208e-13	9.44717e-13	chr6	+	protein_coding	RBM24
ENSG00000287636	30.9136	3.95241	0.676758	5.84022	5.21335e-09	2.06475e-08	chr7	-	lncRNA	ENSG00000287636
ENSG00000249174	27.9254	3.93557	0.672761	5.84988	4.91935e-09	1.95239e-08	chr5	-	lncRNA	ENSG00000249174
ENSG00000281641	946.543	3.93167	0.159619	24.6315	5.8065e-134	5.28647e-132	chr8	+	lncRNA	SAMD12-AS1
ENSG00000176399	93.4531	3.92451	0.418567	9.37605	6.84921e-21	5.90064e-20	chr9	+	protein_coding	DMRTA1
ENSG00000067798	1222.16	3.91991	0.151311	25.9063	5.64825e-148	5.89724e-146	chr12	+	protein_coding	NAV3
ENSG00000234546	381.801	3.91921	0.214405	18.2795	1.20507e-74	4.89797e-73	chr1	+	lncRNA	LNCTAM34A
ENSG00000172232	17.7324	3.91504	0.921443	4.24882	2.14902e-05	6.05444e-05	chr19	+	protein_coding	AZU1
ENSG00000238221	12.7233	3.91081	1.06634	3.66751	0.000244926	0.000607868	chr6	+	lncRNA	ENSG00000238221
ENSG00000186026	62.0742	3.91043	0.516875	7.56551	3.86342e-14	2.21221e-13	chr19	+	protein_coding	ZNF284
ENSG00000236373	64.1593	3.90152	0.513589	7.59657	3.04082e-14	1.75354e-13	chr10	-	lncRNA	LINC02653
ENSG00000184584	258.579	3.90007	0.262207	14.874	4.86029e-50	1.20507e-48	chr5	-	protein_coding	STING1
ENSG00000166405	585.128	3.89905	0.205035	19.0165	1.24573e-80	5.58149e-79	chr11	-	protein_coding	RIC3
ENSG00000127324	43.8754	3.89748	0.578317	6.73935	1.59102e-11	7.61102e-11	chr12	-	protein_coding	TSPAN8
ENSG00000141293	416.339	3.8925	0.199632	19.4984	1.13337e-84	5.46539e-83	chr17	-	protein_coding	SKAP1
ENSG00000248740	183.975	3.88905	0.260862	14.9084	2.90464e-50	7.28915e-49	chr4	+	lncRNA	LINC02428
ENSG00000287275	158.055	3.88749	0.306173	12.697	6.14081e-37	1.01948e-35	chr19	+	lncRNA	ENSG00000287275
ENSG00000175318	638.443	3.87847	0.169758	22.847	1.56453e-115	1.17915e-113	chr15	-	protein_coding	GRAMD2A
ENSG00000106034	241.893	3.87665	0.252974	15.3243	5.26319e-53	1.41268e-51	chr7	+	protein_coding	CPED1
ENSG00000254842	141.053	3.86916	0.34277	11.2879	1.50553e-29	1.92081e-28	chr11	-	lncRNA	LINC02551
ENSG00000143341	5281.4	3.86817	0.0993044	38.9526	0	0	chr1	+	protein_coding	HMCN1
ENSG00000251003	13033	3.86536	0.0807001	47.8978	0	0	chr8	-	lncRNA	ZFPM2-AS1
ENSG00000144642	811.134	3.85442	0.159664	24.1409	9.30371e-129	8.02128e-127	chr3	+	protein_coding	RBMS3
ENSG00000182050	36.7273	3.83428	0.578172	6.63173	3.31773e-11	1.54459e-10	chr12	-	protein_coding	MGAT4C
ENSG00000166145	317.838	3.82755	0.25134	15.2286	2.28576e-52	6.02852e-51	chr15	+	protein_coding	SPINT1
ENSG00000136999	54.6551	3.82646	0.687034	5.56954	2.55411e-08	9.56469e-08	chr8	+	protein_coding	CCN3
ENSG00000160229	1752.81	3.82386	0.114611	33.3638	4.59437e-244	1.21596e-241	chr19	+	protein_coding	ZNF66
ENSG00000186019	84.6846	3.80456	0.44851	8.48267	2.20079e-17	1.5518e-16	chr19	-	lncRNA	ENSG00000186019
ENSG00000272568	25.3494	3.799	0.811456	4.68171	2.84495e-06	8.81246e-06	chr7	+	lncRNA	ENSG00000272568
ENSG00000163814	236.991	3.79383	0.279091	13.5935	4.37577e-42	8.6606e-41	chr3	-	protein_coding	CDCP1
ENSG00000135926	827.631	3.792	0.167463	22.6438	1.60484e-113	1.17832e-111	chr2	-	protein_coding	TMBIM1
ENSG00000252980	13.2448	3.77818	1.05428	3.58365	0.000338821	0.00082498	chr3	+	snRNA	RNU6-367P
ENSG00000154864	9299.23	3.77661	0.0788441	47.8998	0	0	chr18	-	protein_coding	PIEZO2
ENSG00000227088	117.275	3.77415	0.320296	11.7833	4.75883e-32	6.7235e-31	chr2	-	lncRNA	ENSG00000227088
ENSG00000226674	74.6548	3.77257	0.422408	8.93111	4.21749e-19	3.29085e-18	chr2	+	lncRNA	TEX41
ENSG00000224141	41.9064	3.77086	0.527563	7.14771	8.82406e-13	4.63934e-12	chr21	-	lncRNA	MIR548XHG
ENSG00000227293	107.71	3.76102	0.350028	10.7449	6.2628e-27	7.15241e-26	chr2	-	lncRNA	ENSG00000227293
ENSG00000266573	12424.8	3.75423	0.0756682	49.6144	0	0	chr18	+	lncRNA	ENSG00000266573
ENSG00000118898	89.3475	3.7511	0.392479	9.55746	1.2068e-21	1.08014e-20	chr16	-	protein_coding	PPL
ENSG00000130066	1409.5	3.75028	0.12997	28.855	4.37975e-183	6.15355e-181	chrX	+	protein_coding	SAT1
ENSG00000250343	32.6841	3.74302	0.95568	3.91661	8.9804e-05	0.000235813	chr5	-	lncRNA	STK32A-AS1
ENSG00000126803	650.944	3.74205	0.178235	20.995	7.28997e-98	4.34364e-96	chr14	+	protein_coding	HSPA2
ENSG00000153233	65.7408	3.73312	0.448547	8.3227	8.59846e-17	5.83859e-16	chr12	-	protein_coding	PTPRR
ENSG00000277075	231.602	3.72364	0.321361	11.5871	4.79066e-31	6.52936e-30	chr6	+	protein_coding	H2AC8
ENSG00000168899	178.206	3.72016	0.321823	11.5597	6.59737e-31	8.91173e-30	chr2	+	protein_coding	VAMP5
ENSG00000249797	41.8438	3.70916	0.535205	6.93036	4.19782e-12	2.09854e-11	chr5	+	lncRNA	LINC02147
ENSG00000285925	15.7822	3.70378	0.950033	3.89858	9.67572e-05	0.000253108	chr2	-	lncRNA	ENSG00000285925
ENSG00000263753	231.75	3.69778	0.25166	14.6936	7.08851e-49	1.68591e-47	chr18	+	lncRNA	LINC00667
ENSG00000179477	71.7134	3.69429	0.47863	7.71846	1.17747e-14	6.98293e-14	chr17	-	protein_coding	ALOX12B
ENSG00000242593	310.331	3.69372	0.258701	14.278	3.00299e-46	6.70107e-45	chr7	+	lncRNA	ENSG00000242593
ENSG00000184719	122.92	3.69232	0.382869	9.6438	5.22167e-22	4.77119e-21	chr10	-	protein_coding	RNLS
ENSG00000256870	64.3922	3.68047	0.573413	6.41853	1.37593e-10	6.13706e-10	chr12	-	protein_coding	SLC5A8
ENSG00000251209	68.8207	3.68041	0.455447	8.08087	6.43053e-16	4.14515e-15	chr15	-	lncRNA	LINC00923
ENSG00000102452	831.722	3.67374	0.478233	7.68191	1.56732e-14	9.2204e-14	chr13	-	protein_coding	NALCN
ENSG00000162444	293.572	3.67101	0.238841	15.3701	2.59746e-53	7.055e-52	chr1	+	protein_coding	RBP7
ENSG00000170324	115.396	3.66341	0.407368	8.99287	2.40847e-19	1.90146e-18	chr10	-	protein_coding	FRMPD2
ENSG00000226965	576.06	3.65916	0.167764	21.8114	1.809e-105	1.17979e-103	chr7	-	lncRNA	ENSG00000226965
ENSG00000213967	923.477	3.65511	0.131901	27.711	5.14157e-169	6.36018e-167	chr19	+	protein_coding	ZNF726
ENSG00000186160	52.1042	3.65337	0.598573	6.10348	1.03786e-09	4.34642e-09	chr1	+	protein_coding	CYP4Z1
ENSG00000287286	28.8444	3.6514	0.746705	4.89002	1.00826e-06	3.25518e-06	chr3	+	lncRNA	ENSG00000287286
ENSG00000250421	408.446	3.65087	0.178034	20.5066	1.87863e-93	1.05319e-91	chr5	-	lncRNA	ENSG00000250421
ENSG00000241717	135.165	3.64871	0.322639	11.309	1.18484e-29	1.51762e-28	chr22	-	transcribed_unprocessed_pseudogene	VWFP1
ENSG00000156076	182.588	3.6486	0.284856	12.8086	1.4679e-37	2.49708e-36	chr12	-	protein_coding	WIF1
ENSG00000154258	84.263	3.64624	0.417983	8.72342	2.69917e-18	2.01231e-17	chr17	-	protein_coding	ABCA9
ENSG00000248347	275.548	3.63533	0.228767	15.891	7.31907e-57	2.16631e-55	chr8	-	unprocessed_pseudogene	ENSG00000248347
ENSG00000112137	4268.63	3.63269	0.0931621	38.9933	0	0	chr6	+	protein_coding	PHACTR1
ENSG00000248685	23.7142	3.63135	0.701437	5.17702	2.25457e-07	7.77873e-07	chr4	-	lncRNA	LINC02484
ENSG00000170421	1008.29	3.63064	0.141699	25.6222	8.64189e-145	8.74213e-143	chr12	-	protein_coding	KRT8
ENSG00000133874	6324.72	3.61894	0.103862	34.8436	5.32962e-266	1.55522e-263	chr8	-	protein_coding	RNF122
ENSG00000002587	34.8419	3.61869	0.648302	5.58179	2.38057e-08	8.93392e-08	chr4	-	protein_coding	HS3ST1
ENSG00000244128	43.2902	3.61731	0.538284	6.72008	1.81628e-11	8.65042e-11	chr3	+	lncRNA	LINC01322
ENSG00000250387	339.355	3.61655	0.2218	16.3054	9.03438e-60	2.83239e-58	chr5	-	lncRNA	LINC02197
ENSG00000271447	145.907	3.61557	0.314069	11.512	1.14754e-30	1.53012e-29	chr17	-	protein_coding	MMP28
ENSG00000269086	13.4866	3.60471	0.974515	3.69897	0.000216473	0.000540732	chr19	+	lncRNA	ENSG00000269086
ENSG00000226953	26.1656	3.60438	0.772123	4.66814	3.03938e-06	9.38279e-06	chr2	+	lncRNA	NCKAP5-AS2
ENSG00000164440	54.7502	3.60436	0.493271	7.30707	2.73029e-13	1.47997e-12	chr6	-	protein_coding	TXLNB
ENSG00000242516	96.7507	3.60346	0.368381	9.78189	1.34672e-22	1.27137e-21	chr3	+	lncRNA	LINC00960
ENSG00000122641	14.8261	3.59372	0.954396	3.76544	0.000166259	0.000421969	chr7	-	protein_coding	INHBA
ENSG00000099260	28.5709	3.58916	0.704084	5.09763	3.43926e-07	1.16472e-06	chr1	+	protein_coding	PALMD
ENSG00000120217	48.7308	3.58881	0.557036	6.44269	1.17375e-10	5.25799e-10	chr9	+	protein_coding	CD274
ENSG00000143167	25.0194	3.58302	0.756259	4.73783	2.16024e-06	6.77262e-06	chr1	-	protein_coding	GPA33
ENSG00000241549	1285.27	3.57876	0.119208	30.0213	5.1824e-198	8.60998e-196	chr6	-	transcribed_unprocessed_pseudogene	GUSBP2
ENSG00000153093	10598.7	3.57022	0.0831182	42.9536	0	0	chr2	+	protein_coding	ACOXL
ENSG00000064270	42.0616	3.55181	0.756546	4.69477	2.66904e-06	8.30032e-06	chr16	+	protein_coding	ATP2C2
ENSG00000158352	49.3245	3.54747	0.575369	6.16557	7.02313e-10	2.97568e-09	chrX	-	protein_coding	SHROOM4
ENSG00000163347	125.905	3.54221	0.377503	9.38326	6.39616e-21	5.52078e-20	chr3	-	protein_coding	CLDN1
ENSG00000176222	391.745	3.54119	0.2044	17.3248	3.05801e-67	1.11187e-65	chr19	-	protein_coding	ZNF404
ENSG00000254039	85.8861	3.53843	0.425874	8.30863	9.68139e-17	6.54658e-16	chr17	+	lncRNA	ENSG00000254039
ENSG00000152208	5524.91	3.5351	0.1082	32.6719	3.92144e-234	9.4953e-232	chr4	+	protein_coding	GRID2
ENSG00000196724	115.657	3.53323	0.388328	9.09858	9.1524e-20	7.36887e-19	chr19	-	protein_coding	ZNF418
ENSG00000223776	37.9569	3.53076	0.627892	5.6232	1.87451e-08	7.10266e-08	chr1	-	lncRNA	LGALS8-AS1
ENSG00000231389	186.981	3.52914	0.306655	11.5085	1.19549e-30	1.59033e-29	chr6	-	protein_coding	HLA-DPA1
ENSG00000064989	73.8073	3.52337	0.407394	8.64857	5.21502e-18	3.81914e-17	chr2	-	protein_coding	CALCRL
ENSG00000231013	15.549	3.51824	0.931135	3.77845	0.000157809	0.000401958	chr2	+	lncRNA	SCTR-AS1
ENSG00000142677	16.7496	3.51642	0.93805	3.74865	0.000177788	0.000449276	chr1	-	protein_coding	IL22RA1
ENSG00000248954	158.488	3.51567	0.298815	11.7653	5.88858e-32	8.28368e-31	chr17	+	lncRNA	ENSG00000248954
ENSG00000111846	1867.27	3.51417	0.110395	31.8328	2.27842e-222	4.93896e-220	chr6	+	protein_coding	GCNT2
ENSG00000125850	969.342	3.51361	0.137197	25.6099	1.18202e-144	1.19044e-142	chr20	-	protein_coding	OVOL2
ENSG00000166510	490.266	3.51265	0.195129	18.0017	1.89054e-72	7.5097e-71	chr18	-	protein_coding	CCDC68
ENSG00000167157	362.383	3.51116	0.233457	15.0399	4.02346e-51	1.03012e-49	chr9	+	protein_coding	PRRX2
ENSG00000172497	57.6833	3.5095	0.440115	7.97406	1.53546e-15	9.63569e-15	chr5	-	protein_coding	ACOT12
ENSG00000136167	2184.04	3.50577	0.114122	30.7194	3.13801e-207	5.90284e-205	chr13	-	protein_coding	LCP1
ENSG00000286282	72.6854	3.5042	0.452318	7.74721	9.39324e-15	5.60712e-14	chr8	-	lncRNA	ENSG00000286282
ENSG00000150471	6139.71	3.50211	0.0754351	46.4254	0	0	chr4	+	protein_coding	ADGRL3
ENSG00000152689	434.485	3.49907	0.20538	17.0371	4.36166e-65	1.53203e-63	chr2	+	protein_coding	RASGRP3
ENSG00000236993	41.1806	3.49864	0.589861	5.9313	3.00547e-09	1.2157e-08	chr10	-	processed_pseudogene	GAPDHP21
ENSG00000152092	7791.36	3.49066	0.0884406	39.4689	0	0	chr1	-	protein_coding	ASTN1
ENSG00000226808	37.8491	3.48587	0.597043	5.83854	5.26587e-09	2.08482e-08	chr10	+	lncRNA	LINC00840
ENSG00000272398	58.3096	3.48255	0.510554	6.82111	9.03403e-12	4.39836e-11	chr6	-	protein_coding	CD24
ENSG00000185869	1391.61	3.48037	0.120901	28.787	3.12462e-182	4.36316e-180	chr19	-	protein_coding	ZNF829
ENSG00000152402	4373.76	3.4782	0.0873534	39.8176	0	0	chr11	-	protein_coding	GUCY1A2
ENSG00000152936	345.921	3.47771	0.201036	17.2989	4.79488e-67	1.72958e-65	chr12	-	protein_coding	LMNTD1
ENSG00000138675	207.604	3.457	0.25856	13.3702	9.02498e-41	1.71897e-39	chr4	+	protein_coding	FGF5
ENSG00000137142	363.254	3.45607	0.222297	15.5471	1.66468e-54	4.68352e-53	chr9	-	protein_coding	IGFBPL1
ENSG00000164123	74.1732	3.45326	0.418737	8.24685	1.62621e-16	1.08737e-15	chr4	-	protein_coding	C4orf45
ENSG00000225937	40.3409	3.44662	0.575957	5.98416	2.17512e-09	8.90591e-09	chr9	+	lncRNA	PCA3
ENSG00000283108	150.289	3.44026	0.317176	10.8465	2.07139e-27	2.41779e-26	chr19	-	lncRNA	ENSG00000283108
ENSG00000260254	18.3384	3.43899	0.930274	3.69676	0.000218372	0.000545175	chr11	+	lncRNA	ENSG00000260254
ENSG00000053108	18168.8	3.4386	0.0848872	40.5079	0	0	chr5	-	protein_coding	FSTL4
ENSG00000255689	124.123	3.43828	0.380563	9.03472	1.64427e-19	1.30904e-18	chr11	+	lncRNA	ENSG00000255689
ENSG00000233766	48.0783	3.43512	0.501432	6.85063	7.35229e-12	3.60736e-11	chr2	+	lncRNA	CAVIN2-AS1
ENSG00000184408	211.184	3.43402	0.26549	12.9346	2.86965e-38	5.00506e-37	chr7	+	protein_coding	KCND2
ENSG00000251034	112.334	3.43306	0.366099	9.37742	6.76084e-21	5.82892e-20	chr8	-	lncRNA	ENSG00000251034
ENSG00000223658	21.4924	3.43085	0.811709	4.2267	2.37139e-05	6.64066e-05	chr2	-	protein_coding	C1GALT1C1L
ENSG00000118407	175.439	3.42441	0.26851	12.7534	2.98631e-37	5.02375e-36	chr6	-	protein_coding	FILIP1
ENSG00000138798	421.17	3.42308	0.19429	17.6184	1.77869e-69	6.74746e-68	chr4	+	protein_coding	EGF
ENSG00000238207	237.21	3.42145	0.239996	14.2563	4.09775e-46	9.02893e-45	chr2	-	lncRNA	ENSG00000238207
ENSG00000279852	278.455	3.41575	0.245083	13.9371	3.76797e-44	7.90441e-43	chr8	-	TEC	ENSG00000279852
ENSG00000234261	158.309	3.40971	0.286557	11.8989	1.19922e-32	1.73746e-31	chr6	-	lncRNA	ENSG00000234261
ENSG00000287699	27.0936	3.40676	0.635485	5.36088	8.28178e-08	2.96993e-07	chr7	-	lncRNA	ENSG00000287699
ENSG00000267191	599.462	3.40424	0.154617	22.0172	1.97e-107	1.29969e-105	chr19	+	lncRNA	ZNF45-AS1
ENSG00000255346	53.6527	3.40233	0.509523	6.67748	2.43088e-11	1.14435e-10	chr15	+	protein_coding	NOX5
ENSG00000132718	429.865	3.39953	0.167838	20.2548	3.22346e-91	1.73449e-89	chr1	+	protein_coding	SYT11
ENSG00000205922	31.218	3.3988	0.577638	5.88396	4.00562e-09	1.60232e-08	chr19	+	protein_coding	ONECUT3
ENSG00000023445	40.558	3.3961	0.599879	5.66131	1.50222e-08	5.73501e-08	chr11	+	protein_coding	BIRC3
ENSG00000131095	25.31	3.39539	0.688692	4.93021	8.21432e-07	2.67477e-06	chr17	-	protein_coding	GFAP
ENSG00000248210	156.802	3.39269	0.7583	4.47407	7.67438e-06	2.27354e-05	chr4	+	lncRNA	LINC02355
ENSG00000235568	21.5294	3.38479	0.779031	4.34487	1.39355e-05	4.01654e-05	chr22	-	protein_coding	NFAM1
ENSG00000196169	32.2134	3.38429	0.789298	4.28772	1.80514e-05	5.13359e-05	chr17	+	protein_coding	KIF19
ENSG00000273802	106.665	3.38288	0.457116	7.4005	1.35677e-13	7.50281e-13	chr6	-	protein_coding	H2BC8
ENSG00000270099	18.3221	3.38207	0.858116	3.94127	8.10513e-05	0.000213717	chr10	+	protein_coding	ENSG00000270099
ENSG00000230873	193.314	3.3813	0.252771	13.3769	8.24862e-41	1.57242e-39	chr6	+	protein_coding	STMND1
ENSG00000176049	7028.32	3.37801	0.081019	41.6941	0	0	chr5	-	protein_coding	JAKMIP2
ENSG00000276476	258.193	3.37249	0.219482	15.3657	2.78195e-53	7.52914e-52	chr13	+	lncRNA	LINC00540
ENSG00000141338	25.0349	3.37245	0.716125	4.7093	2.48565e-06	7.75864e-06	chr17	-	protein_coding	ABCA8
ENSG00000198535	59.5886	3.37013	0.54914	6.13711	8.40356e-10	3.54079e-09	chr15	+	protein_coding	C2CD4A
ENSG00000112175	14.4404	3.36927	0.948676	3.55155	0.000382972	0.00092545	chr6	-	protein_coding	BMP5
ENSG00000137672	40.9472	3.36442	0.519891	6.47139	9.71078e-11	4.37764e-10	chr11	-	protein_coding	TRPC6
ENSG00000121413	895.998	3.3626	0.150151	22.3949	4.41712e-111	3.17155e-109	chr19	-	protein_coding	ZSCAN18
ENSG00000205822	140.541	3.35833	0.322193	10.4234	1.93996e-25	2.08773e-24	chr13	+	transcribed_unprocessed_pseudogene	TPTE2P6
ENSG00000286427	247.935	3.35567	0.252804	13.2738	3.28494e-40	6.15379e-39	chr2	-	lncRNA	ENSG00000286427
ENSG00000288840	19.3692	3.35293	0.777949	4.30996	1.63285e-05	4.66607e-05	chr6	+	lncRNA	ENSG00000288840
ENSG00000014257	45.6484	3.34622	0.534759	6.25743	3.9137e-10	1.68904e-09	chr3	+	protein_coding	ACP3
ENSG00000147180	11748.5	3.34242	0.111052	30.0979	5.16895e-199	8.91291e-197	chrX	+	protein_coding	ZNF711
ENSG00000180458	30.8846	3.34231	0.668933	4.99649	5.83844e-07	1.93012e-06	chr19	-	lncRNA	ENSG00000180458
ENSG00000246876	73.527	3.3342	0.381209	8.74637	2.20332e-18	1.64803e-17	chr4	-	lncRNA	LINC02466
ENSG00000197647	32.1173	3.3303	0.578852	5.75328	8.75285e-09	3.41137e-08	chr19	-	protein_coding	ZNF433
ENSG00000041353	291.663	3.33003	0.239915	13.8801	8.36716e-44	1.74081e-42	chr18	+	protein_coding	RAB27B
ENSG00000164604	84.1881	3.32895	0.386891	8.60438	7.67289e-18	5.56186e-17	chr7	-	protein_coding	GPR85
ENSG00000245532	88427.1	3.32806	0.0875325	38.0209	0	0	chr11	+	lncRNA	NEAT1
ENSG00000180875	2036.28	3.32391	0.108126	30.7409	1.61732e-207	3.06766e-205	chr1	-	protein_coding	GREM2
ENSG00000146374	15.3444	3.32242	0.856668	3.8783	0.000105188	0.000273964	chr6	+	protein_coding	RSPO3
ENSG00000259200	44.0976	3.32212	0.533765	6.22394	4.84822e-10	2.07738e-09	chr15	+	lncRNA	ENSG00000259200
ENSG00000230500	14.6786	3.30971	0.888532	3.72492	0.000195375	0.000490832	chr10	+	lncRNA	MKX-AS1
ENSG00000126561	31.4026	3.30823	0.646683	5.1157	3.12586e-07	1.06286e-06	chr17	+	protein_coding	STAT5A
ENSG00000003400	1118.28	3.30511	0.129163	25.5887	2.03781e-144	2.04328e-142	chr2	+	protein_coding	CASP10
ENSG00000272168	1231.25	3.3051	0.124318	26.5859	9.87776e-156	1.0809e-153	chr6	+	lncRNA	CASC15
ENSG00000174145	49.8113	3.30375	0.5283	6.25355	4.01222e-10	1.72991e-09	chr4	+	protein_coding	NWD2
ENSG00000267041	4634.87	3.30268	0.0813195	40.6136	0	0	chr19	-	protein_coding	ZNF850
ENSG00000204335	28.7398	3.30144	0.672344	4.91035	9.09147e-07	2.94564e-06	chr2	+	protein_coding	SP5
ENSG00000267053	29.2243	3.29816	0.816831	4.03775	5.3967e-05	0.000144818	chr19	+	lncRNA	ENSG00000267053
ENSG00000287338	32.7932	3.29538	0.662286	4.97576	6.49906e-07	2.14012e-06	chr1	-	lncRNA	ENSG00000287338
ENSG00000088386	901.732	3.29376	0.148242	22.2188	2.26133e-109	1.55499e-107	chr13	-	protein_coding	SLC15A1
ENSG00000179455	561.721	3.29312	0.171265	19.2283	2.14729e-82	9.97438e-81	chr15	+	protein_coding	MKRN3
ENSG00000143473	526.457	3.28858	0.187318	17.5561	5.34169e-69	2.01964e-67	chr1	-	protein_coding	KCNH1
ENSG00000185215	56.2835	3.28281	0.43251	7.59013	3.19587e-14	1.83876e-13	chr14	+	protein_coding	TNFAIP2
ENSG00000171408	1920.64	3.28069	0.118368	27.7159	4.4871e-169	5.58092e-167	chr6	+	protein_coding	PDE7B
ENSG00000140832	286.905	3.27799	0.23437	13.9864	1.88795e-44	3.98624e-43	chr16	+	protein_coding	MARVELD3
ENSG00000275832	850.036	3.27797	0.15837	20.6981	3.60118e-95	2.0751e-93	chr17	+	protein_coding	ARHGAP23
ENSG00000261664	85.3002	3.2736	0.400564	8.17248	3.02104e-16	1.98305e-15	chr1	+	lncRNA	TTC39A-AS1
ENSG00000089041	36.417	3.26225	0.590809	5.52166	3.35817e-08	1.24548e-07	chr12	+	protein_coding	P2RX7
ENSG00000111344	614.48	3.26054	0.161398	20.2018	9.44324e-91	5.03367e-89	chr12	-	protein_coding	RASAL1
ENSG00000259518	113.453	3.25928	0.347121	9.38946	6.03097e-21	5.21348e-20	chr15	+	lncRNA	LINC01583
ENSG00000113073	262.944	3.25404	0.229026	14.2082	8.1516e-46	1.78746e-44	chr5	+	protein_coding	SLC4A9
ENSG00000131115	9057.29	3.25307	0.0766398	42.4462	0	0	chr19	+	protein_coding	ZNF227
ENSG00000283052	2116.96	3.25203	0.0997318	32.6077	3.18617e-233	7.63374e-231	chr12	+	lncRNA	LINC02456
ENSG00000138185	480.828	3.24326	0.177356	18.2867	1.05545e-74	4.30523e-73	chr10	+	protein_coding	ENTPD1
ENSG00000134363	34.0877	3.24214	0.617165	5.25328	1.49417e-07	5.23614e-07	chr5	+	protein_coding	FST
ENSG00000137090	55.2561	3.23927	0.685298	4.7268	2.28089e-06	7.14004e-06	chr9	+	protein_coding	DMRT1
ENSG00000123119	21.9034	3.23454	0.738486	4.37997	1.18697e-05	3.44687e-05	chr8	+	protein_coding	NECAB1
ENSG00000003436	1168.39	3.23418	0.134116	24.1148	1.74983e-128	1.50294e-126	chr2	-	protein_coding	TFPI
ENSG00000273118	163.752	3.23213	0.31603	10.2273	1.49658e-24	1.55047e-23	chr2	-	lncRNA	ENSG00000273118
ENSG00000257150	191.974	3.23073	0.246965	13.0817	4.18761e-39	7.57665e-38	chr12	+	transcribed_processed_pseudogene	PGAM1P5
ENSG00000137767	91.2116	3.22688	0.415352	7.76903	7.9088e-15	4.7409e-14	chr15	+	protein_coding	SQOR
ENSG00000257398	104.184	3.22388	0.38796	8.30983	9.58401e-17	6.48266e-16	chr12	-	lncRNA	ENSG00000257398
ENSG00000267291	81.3762	3.21727	0.40499	7.94407	1.9566e-15	1.22179e-14	chr19	+	lncRNA	MAP4K1-AS1
ENSG00000156463	1214.36	3.21594	0.131709	24.417	1.12776e-131	9.98789e-130	chr5	+	protein_coding	SH3RF2
ENSG00000006468	405.523	3.21063	0.179328	17.9036	1.10441e-71	4.30436e-70	chr7	-	protein_coding	ETV1
ENSG00000133169	22.4976	3.20913	0.9007	3.56293	0.000366743	0.000888331	chrX	-	protein_coding	BEX1
ENSG00000268163	152.834	3.20645	0.289912	11.0601	1.95934e-28	2.40283e-27	chr19	-	protein_coding	ENSG00000268163
ENSG00000105750	1676.93	3.20522	0.109305	29.3236	5.19377e-189	7.6268e-187	chr19	+	protein_coding	ZNF85
ENSG00000261150	1461.63	3.20187	0.12971	24.6848	1.55852e-134	1.42464e-132	chr8	-	protein_coding	EPPK1
ENSG00000145623	1686.89	3.19859	0.115764	27.6302	4.82092e-168	5.83665e-166	chr5	+	protein_coding	OSMR
ENSG00000197585	3736.12	3.19773	0.0858493	37.2482	1.13194e-303	3.90366e-301	chr2	-	lncRNA	ENSG00000197585
ENSG00000108242	56.4305	3.19689	0.483914	6.60632	3.93997e-11	1.8242e-10	chr10	+	protein_coding	CYP2C18
ENSG00000165078	39.3293	3.18677	0.677755	4.70195	2.57684e-06	8.03004e-06	chr8	-	protein_coding	CPA6
ENSG00000289695	46.022	3.18669	0.598981	5.32019	1.03658e-07	3.68477e-07	chr12	+	protein_coding	ENSG00000289695
ENSG00000173930	730.609	3.1863	0.153808	20.7161	2.47783e-95	1.43142e-93	chr5	-	protein_coding	SLCO4C1
ENSG00000169418	274.504	3.18108	0.218137	14.583	3.60536e-48	8.46869e-47	chr1	+	protein_coding	NPR1
ENSG00000197085	132.994	3.17486	0.290684	10.922	9.04602e-28	1.07094e-26	chr7	-	lncRNA	NPSR1-AS1
ENSG00000140873	249.088	3.17038	0.277507	11.4245	3.15531e-30	4.1251e-29	chr16	-	protein_coding	ADAMTS18
ENSG00000115380	235.264	3.16867	0.249628	12.6936	6.41975e-37	1.06424e-35	chr2	-	protein_coding	EFEMP1
ENSG00000228430	176.404	3.16822	0.300985	10.5262	6.54308e-26	7.1876e-25	chr9	+	transcribed_unprocessed_pseudogene	ENSG00000228430
ENSG00000249001	25.1349	3.16541	0.652753	4.84932	1.23884e-06	3.96417e-06	chr4	-	lncRNA	ENSG00000249001
ENSG00000112852	102.421	3.16294	0.324812	9.73777	2.08076e-22	1.94498e-21	chr5	+	protein_coding	PCDHB2
ENSG00000172965	8021.98	3.16254	0.0740973	42.6809	0	0	chr2	-	lncRNA	MIR4435-2HG
ENSG00000261456	111.025	3.1458	0.326886	9.62354	6.36055e-22	5.78396e-21	chr10	-	protein_coding	TUBB8
ENSG00000108679	8538.29	3.14551	0.099275	31.6848	2.51916e-220	5.26043e-218	chr17	-	protein_coding	LGALS3BP
ENSG00000285570	93.1673	3.14481	0.350142	8.98151	2.67066e-19	2.10481e-18	chr1	+	lncRNA	ENSG00000285570
ENSG00000287559	18.545	3.14185	0.801479	3.92006	8.85275e-05	0.000232569	chr6	-	lncRNA	ENSG00000287559
ENSG00000075213	2234.34	3.1415	0.107393	29.2523	4.19192e-188	6.07722e-186	chr7	-	protein_coding	SEMA3A
ENSG00000108018	3694.06	3.13338	0.10216	30.6714	1.37067e-206	2.5572e-204	chr10	-	protein_coding	SORCS1
ENSG00000243501	261.049	3.12958	0.238591	13.1169	2.63363e-39	4.78404e-38	chr6	-	protein_coding	ENSG00000243501
ENSG00000111859	518.895	3.12825	0.167775	18.6455	1.37363e-77	5.85489e-76	chr6	-	protein_coding	NEDD9
ENSG00000237813	677.319	3.12681	0.149912	20.8576	1.29979e-96	7.60528e-95	chr7	-	lncRNA	ENSG00000237813
ENSG00000287544	46.0539	3.12612	0.504931	6.1912	5.97096e-10	2.54218e-09	chr4	-	lncRNA	ENSG00000287544
ENSG00000267767	408.831	3.12452	0.177722	17.581	3.44657e-69	1.30528e-67	chr19	-	lncRNA	LINC01801
ENSG00000138100	270.46	3.1241	0.223483	13.9791	2.08971e-44	4.40814e-43	chr2	+	protein_coding	TRIM54
ENSG00000236008	389.888	3.12328	0.221371	14.1088	3.35101e-45	7.24334e-44	chr2	-	lncRNA	LINC01814
ENSG00000267360	141.837	3.12031	0.31243	9.98722	1.73368e-23	1.71492e-22	chr19	-	protein_coding	ENSG00000267360
ENSG00000139178	392.393	3.11898	0.182057	17.1319	8.58539e-66	3.0438e-64	chr12	-	protein_coding	C1RL
ENSG00000244968	1178.96	3.11462	0.12733	24.4611	3.83509e-132	3.40978e-130	chr5	+	lncRNA	LIFR-AS1
ENSG00000181982	593.162	3.11023	0.167057	18.6179	2.30267e-77	9.74183e-76	chr4	-	protein_coding	CCDC149
ENSG00000256757	22.9672	3.10598	0.686867	4.52195	6.12719e-06	1.83188e-05	chr11	+	lncRNA	ENSG00000256757
ENSG00000183671	110.649	3.10586	0.329319	9.43118	4.05498e-21	3.54301e-20	chr2	-	protein_coding	CMKLR2
ENSG00000131378	5767.03	3.10395	0.0851117	36.4692	3.41488e-291	1.11037e-288	chr3	-	protein_coding	RFTN1
ENSG00000140481	93.1975	3.09516	0.538962	5.74282	9.31116e-09	3.61904e-08	chr15	+	protein_coding	CCDC33
ENSG00000101670	132.089	3.09456	0.387501	7.98593	1.39463e-15	8.77369e-15	chr18	+	protein_coding	LIPG
ENSG00000187955	7300.93	3.09231	0.0936588	33.0167	4.67166e-239	1.14335e-236	chr8	+	protein_coding	COL14A1
ENSG00000059804	541.614	3.08994	0.17061	18.1111	2.60458e-73	1.0474e-71	chr12	-	protein_coding	SLC2A3
ENSG00000154262	154.767	3.08948	0.286389	10.7877	3.93481e-27	4.5439e-26	chr17	-	protein_coding	ABCA6
ENSG00000231170	35.6478	3.08458	0.592973	5.2019	1.97265e-07	6.83714e-07	chr7	+	lncRNA	PDK4-AS1
ENSG00000118596	961.932	3.08444	0.126039	24.4722	2.92098e-132	2.60723e-130	chr12	+	protein_coding	SLC16A7
ENSG00000269416	23.2389	3.08064	0.633709	4.86128	1.16629e-06	3.74098e-06	chr19	-	lncRNA	LINC01224
ENSG00000124253	58.1908	3.0796	0.528922	5.82242	5.80031e-09	2.28925e-08	chr20	+	protein_coding	PCK1
ENSG00000187595	219.937	3.07533	0.224143	13.7204	7.66548e-43	1.5495e-41	chr17	-	protein_coding	ZNF385C
ENSG00000272381	121.562	3.07522	0.308663	9.96305	2.2116e-23	2.18104e-22	chr10	+	lncRNA	LINC02664
ENSG00000228021	34.8458	3.0733	0.578044	5.31672	1.05657e-07	3.7523e-07	chr10	+	lncRNA	ENSG00000228021
ENSG00000231367	194.686	3.06681	0.227817	13.4617	2.62682e-41	5.10146e-40	chr2	-	lncRNA	LINC02613
ENSG00000231105	29.7471	3.06579	0.666717	4.59834	4.25881e-06	1.29384e-05	chr1	+	lncRNA	ECE1-AS1
ENSG00000279333	285.608	3.06376	0.21975	13.942	3.51809e-44	7.39384e-43	chr1	+	TEC	ENSG00000279333
ENSG00000104953	131.053	3.06362	0.316307	9.68558	3.47218e-22	3.19961e-21	chr19	+	protein_coding	TLE6
ENSG00000224805	18.3537	3.06122	0.845575	3.62028	0.000294285	0.000722101	chr1	+	lncRNA	LINC00853
ENSG00000117115	701.049	3.06118	0.16193	18.9043	1.05146e-79	4.62908e-78	chr1	-	protein_coding	PADI2
ENSG00000236790	108.511	3.06064	0.410475	7.45634	8.89583e-14	4.96757e-13	chr2	-	lncRNA	LINC00299
ENSG00000289201	316.845	3.05789	0.216909	14.0976	3.92991e-45	8.47053e-44	chr4	-	lncRNA	ENSG00000289201
ENSG00000132357	127.864	3.05602	0.291739	10.4752	1.12329e-25	1.22039e-24	chr5	+	protein_coding	CARD6
ENSG00000230747	48.1391	3.05422	0.496169	6.1556	7.47937e-10	3.1631e-09	chr2	-	lncRNA	ENSG00000230747
ENSG00000285715	21.3728	3.05249	0.714492	4.27225	1.93511e-05	5.48301e-05	chr10	-	lncRNA	ENSG00000285715
ENSG00000225886	19.869	3.05244	0.744646	4.09919	4.14606e-05	0.000112799	chr1	+	lncRNA	ENSG00000225886
ENSG00000248441	809.796	3.0428	0.147238	20.6659	7.02884e-95	4.02368e-93	chr15	-	lncRNA	LETR1
ENSG00000141934	72.6873	3.04128	0.415928	7.31205	2.63102e-13	1.42786e-12	chr19	-	protein_coding	PLPP2
ENSG00000285587	17.6512	3.02895	0.822488	3.68267	0.000230807	0.000574455	chr10	+	lncRNA	ENSG00000285587
ENSG00000124251	143.371	3.02831	0.297582	10.1764	2.52722e-24	2.59108e-23	chr20	-	protein_coding	TP53TG5
ENSG00000214851	37.3509	3.02782	0.562355	5.38419	7.27723e-08	2.62167e-07	chr12	-	lncRNA	LINC00612
ENSG00000176771	4805.57	3.02574	0.0940843	32.1599	6.41904e-227	1.49085e-224	chr2	-	protein_coding	NCKAP5
ENSG00000277586	2392.99	3.02344	0.340551	8.87808	6.80231e-19	5.23773e-18	chr8	-	protein_coding	NEFL
ENSG00000286423	31.0397	3.02316	0.586718	5.15266	2.5682e-07	8.81405e-07	chr14	-	lncRNA	ENSG00000286423
ENSG00000183715	98.9693	3.01954	0.457403	6.60149	4.0705e-11	1.88349e-10	chr11	-	protein_coding	OPCML
ENSG00000232284	3711.64	3.018	0.102044	29.5756	3.08231e-192	4.87198e-190	chr1	+	lncRNA	GNG12-AS1
ENSG00000258782	39.0356	3.01566	0.539815	5.58646	2.31741e-08	8.71699e-08	chr14	-	lncRNA	ENSG00000258782
ENSG00000255045	47.8345	3.01542	0.495145	6.08998	1.12925e-09	4.72219e-09	chr11	-	lncRNA	ENSG00000255045
ENSG00000251173	82.497	3.00796	0.377714	7.96359	1.6712e-15	1.04702e-14	chr4	-	lncRNA	UCHL1-DT
ENSG00000286068	24.4913	3.00621	0.728495	4.1266	3.68159e-05	0.000100802	chr2	+	lncRNA	ENSG00000286068
ENSG00000267022	173.933	3.00252	0.26471	11.3427	8.06328e-30	1.03747e-28	chr19	+	protein_coding	ENSG00000267022
ENSG00000178467	1309.14	3.00095	0.119964	25.0153	4.16648e-138	3.88661e-136	chr3	+	protein_coding	P4HTM
ENSG00000231079	17.3494	2.99968	0.800426	3.7476	0.000178536	0.000451065	chr2	-	lncRNA	KIF5C-AS1
ENSG00000205628	64.3915	2.99786	0.380445	7.87988	3.27706e-15	2.01157e-14	chr7	-	lncRNA	LINC01446
ENSG00000119922	18.7335	2.99722	0.770495	3.88999	0.000100248	0.000261788	chr10	+	protein_coding	IFIT2
ENSG00000266904	30.9479	2.99677	0.598228	5.00941	5.45984e-07	1.80969e-06	chr19	-	lncRNA	LINC00663
ENSG00000198453	3246.99	2.99438	0.086777	34.5066	6.37723e-261	1.792e-258	chr19	+	protein_coding	ZNF568
ENSG00000251095	25.519	2.99066	0.629408	4.75154	2.01873e-06	6.34294e-06	chr4	+	lncRNA	ENSG00000251095
ENSG00000144821	637.637	2.98978	0.142585	20.9684	1.27427e-97	7.57274e-96	chr3	-	protein_coding	MYH15
ENSG00000285637	18.452	2.98717	0.775848	3.8502	0.000118021	0.000305641	chr9	-	lncRNA	ENSG00000285637
ENSG00000159905	1180.7	2.98397	0.114651	26.0266	2.47759e-149	2.59872e-147	chr19	+	protein_coding	ZNF221
ENSG00000204920	1633.76	2.98393	0.109412	27.2725	8.98927e-164	1.04991e-161	chr19	+	protein_coding	ZNF155
ENSG00000113494	178.171	2.98306	0.271722	10.9784	4.85707e-28	5.83387e-27	chr5	-	protein_coding	PRLR
ENSG00000083828	3761	2.9824	0.098014	30.4283	2.32019e-203	4.09379e-201	chr19	+	protein_coding	ZNF586
ENSG00000138083	121.056	2.97441	0.28643	10.3844	2.91905e-25	3.11781e-24	chr2	+	protein_coding	SIX3
ENSG00000125384	184.37	2.97417	0.257537	11.5485	7.50947e-31	1.01078e-29	chr14	+	protein_coding	PTGER2
ENSG00000259660	468.507	2.97409	0.181759	16.3628	3.52468e-60	1.11269e-58	chr15	+	transcribed_unprocessed_pseudogene	DNM1P47
ENSG00000225535	96.0922	2.9588	0.344761	8.58218	9.30944e-18	6.7182e-17	chr7	+	lncRNA	LINC01393
ENSG00000174527	148.552	2.95819	0.305876	9.67123	3.99546e-22	3.66401e-21	chr12	+	protein_coding	MYO1H
ENSG00000130513	19.078	2.95405	0.717646	4.1163	3.85005e-05	0.000105237	chr19	+	protein_coding	GDF15
ENSG00000187783	27.9226	2.94922	0.674055	4.37535	1.2124e-05	3.51669e-05	chr10	+	protein_coding	TMEM72
ENSG00000128342	96.2366	2.94685	0.356522	8.26555	1.39054e-16	9.32808e-16	chr22	-	protein_coding	LIF
ENSG00000071282	1993.29	2.94215	0.113989	25.811	6.67728e-147	6.84602e-145	chr3	+	protein_coding	LMCD1
ENSG00000273244	27.981	2.942	0.621189	4.73608	2.17897e-06	6.82851e-06	chr22	-	lncRNA	ENSG00000273244
ENSG00000215068	371.596	2.94062	0.185717	15.8339	1.81643e-56	5.32779e-55	chr5	+	lncRNA	ENSG00000215068
ENSG00000258646	74.1224	2.93647	0.436851	6.7219	1.79375e-11	8.55028e-11	chr14	-	lncRNA	ENSG00000258646
ENSG00000169031	3147.96	2.9341	0.100856	29.0921	4.52206e-186	6.51435e-184	chr2	+	protein_coding	COL4A3
ENSG00000119411	392.817	2.93194	0.19027	15.4093	1.41639e-53	3.86551e-52	chr9	+	protein_coding	BSPRY
ENSG00000203809	107.564	2.93143	0.339888	8.62469	6.42647e-18	4.68223e-17	chr6	-	lncRNA	LIN28B-AS1
ENSG00000198814	7584.27	2.93039	0.0915487	32.009	8.16313e-225	1.83961e-222	chrX	+	protein_coding	GK
ENSG00000152454	392.689	2.92997	0.191133	15.3295	4.856e-53	1.30493e-51	chr19	-	protein_coding	ZNF256
ENSG00000225914	166.402	2.92837	0.254253	11.5175	1.07643e-30	1.43867e-29	chr6	+	lncRNA	TSBP1-AS1
ENSG00000268133	25.2076	2.92832	0.692824	4.22664	2.37209e-05	6.6418e-05	chr19	+	protein_coding	ENSG00000268133
ENSG00000165474	107.173	2.92645	0.347152	8.42988	3.46016e-17	2.41215e-16	chr13	-	protein_coding	GJB2
ENSG00000175471	14574.7	2.92401	0.0782758	37.3552	2.08948e-305	7.31672e-303	chr5	-	protein_coding	MCTP1
ENSG00000187260	290.187	2.92001	0.207388	14.08	5.044e-45	1.0841e-43	chr7	-	protein_coding	WDR86
ENSG00000275649	22.3994	2.91922	0.674335	4.32903	1.49764e-05	4.29697e-05	chr9	+	lncRNA	ENSG00000275649
ENSG00000239828	262.002	2.91915	0.218702	13.3476	1.22333e-40	2.31649e-39	chr3	-	lncRNA	ENSG00000239828
ENSG00000197826	2041.72	2.91897	0.108171	26.9847	2.23378e-160	2.54215e-158	chr4	+	protein_coding	CFAP299
ENSG00000150275	284.011	2.91306	0.195785	14.8789	4.52044e-50	1.12325e-48	chr10	-	protein_coding	PCDH15
ENSG00000248461	42.9164	2.91098	0.481748	6.04254	1.51705e-09	6.28724e-09	chr5	+	lncRNA	LINC02119
ENSG00000248905	755.994	2.90418	0.153452	18.9256	7.01474e-80	3.09423e-78	chr15	-	protein_coding	FMN1
ENSG00000153993	992.756	2.90097	0.131574	22.0481	9.95244e-108	6.64304e-106	chr7	-	protein_coding	SEMA3D
ENSG00000136542	104.069	2.89596	0.336404	8.60856	7.39832e-18	5.36968e-17	chr2	+	protein_coding	GALNT5
ENSG00000225764	25.6674	2.89393	0.65611	4.41074	1.03019e-05	3.01275e-05	chr3	+	lncRNA	P3H2-AS1
ENSG00000207954	22.362	2.89364	0.708343	4.08508	4.40618e-05	0.000119378	chr3	+	miRNA	MIR138-1
ENSG00000267922	169.68	2.89058	0.292009	9.89896	4.20612e-23	4.08428e-22	chr19	+	lncRNA	ENSG00000267922
ENSG00000250954	26.0064	2.88958	0.595477	4.85254	1.21889e-06	3.90475e-06	chr4	-	lncRNA	ENSG00000250954
ENSG00000258312	20.1738	2.88889	0.702416	4.11279	3.909e-05	0.00010672	chr12	-	lncRNA	ENSG00000258312
ENSG00000243323	181.552	2.88608	0.26463	10.9061	1.0779e-27	1.27185e-26	chr1	+	unitary_pseudogene	PTPRVP
ENSG00000203326	360.481	2.87436	0.179608	16.0035	1.20737e-57	3.64468e-56	chr19	+	protein_coding	ZNF525
ENSG00000164342	53.4177	2.8728	0.496996	5.78034	7.45513e-09	2.92009e-08	chr4	+	protein_coding	TLR3
ENSG00000163673	141.792	2.87054	0.296406	9.68448	3.50976e-22	3.23031e-21	chr3	-	protein_coding	DCLK3
ENSG00000030419	655.522	2.86885	0.147688	19.425	4.74138e-84	2.25771e-82	chr2	-	protein_coding	IKZF2
ENSG00000187583	109.325	2.86568	0.326525	8.7763	1.6894e-18	1.27284e-17	chr1	+	protein_coding	PLEKHN1
ENSG00000258102	159.781	2.86285	0.330845	8.65314	5.01008e-18	3.67379e-17	chr12	+	protein_coding	MAP1LC3B2
ENSG00000271109	657.702	2.86223	0.1414	20.242	4.17705e-91	2.23703e-89	chr19	-	lncRNA	ENSG00000271109
ENSG00000175147	900.409	2.85871	0.129478	22.0787	5.06444e-108	3.42053e-106	chr1	-	lncRNA	TMEM51-AS1
ENSG00000281333	121.228	2.85624	0.311694	9.16362	5.01838e-20	4.10138e-19	chr12	+	lncRNA	ENSG00000281333
ENSG00000164308	540.247	2.85342	0.177905	16.039	6.82348e-58	2.07633e-56	chr5	+	protein_coding	ERAP2
ENSG00000177990	1064.72	2.84968	0.132921	21.439	5.79023e-102	3.68132e-100	chr12	-	protein_coding	DPY19L2
ENSG00000234997	5919.4	2.84773	0.0810094	35.153	1.04478e-270	3.17071e-268	chr2	+	lncRNA	ENSG00000234997
ENSG00000248138	297.822	2.84679	0.218452	13.0317	8.08145e-39	1.44042e-37	chr4	+	lncRNA	ENSG00000248138
ENSG00000143412	26.8056	2.84664	0.766086	3.71582	0.000202548	0.000507994	chr1	+	protein_coding	ANXA9
ENSG00000226948	104.961	2.84598	0.327714	8.68433	3.8098e-18	2.81908e-17	chr20	-	transcribed_processed_pseudogene	RPS4XP2
ENSG00000176204	1315.98	2.84561	0.118989	23.9149	2.14346e-126	1.80694e-124	chr2	-	protein_coding	LRRTM4
ENSG00000247121	663.48	2.8455	0.14474	19.6595	4.79669e-86	2.38379e-84	chr5	-	lncRNA	ENSG00000247121
ENSG00000261873	353.649	2.84149	0.18746	15.1579	6.71764e-52	1.74345e-50	chr17	-	protein_coding	SMIM36
ENSG00000115252	270.667	2.84083	0.211995	13.4005	6.00699e-41	1.14702e-39	chr2	-	protein_coding	PDE1A
ENSG00000234840	66.4788	2.8406	0.384902	7.38007	1.5821e-13	8.70024e-13	chr9	+	lncRNA	LINC01239
ENSG00000197322	27.6178	2.83717	0.771419	3.67785	0.000235205	0.000584955	chr17	-	lncRNA	TMEM132E-DT
ENSG00000177025	100.091	2.83522	0.329132	8.61422	7.04174e-18	5.11903e-17	chr19	-	protein_coding	C19orf18
ENSG00000251629	93.1838	2.83294	0.333578	8.4926	2.02071e-17	1.42881e-16	chr5	+	lncRNA	LINC02241
ENSG00000008118	134.923	2.82738	0.312362	9.0516	1.40892e-19	1.12442e-18	chr1	+	protein_coding	CAMK1G
ENSG00000248693	20.4508	2.81796	0.755253	3.73115	0.000190609	0.000479547	chr5	-	lncRNA	LINC02100
ENSG00000147655	256.714	2.81671	0.224675	12.5368	4.69502e-36	7.56288e-35	chr8	-	protein_coding	RSPO2
ENSG00000136235	18.4916	2.81609	0.767887	3.66733	0.000245099	0.000608164	chr7	+	protein_coding	GPNMB
ENSG00000278830	19.0754	2.80992	0.715773	3.92572	8.64697e-05	0.000227399	chr10	+	unprocessed_pseudogene	ENSG00000278830
ENSG00000234493	247.41	2.80751	0.266626	10.5298	6.29946e-26	6.92667e-25	chrX	-	transcribed_unprocessed_pseudogene	RHOXF1P1
ENSG00000189212	5327.76	2.80706	0.0848467	33.0839	5.0703e-240	1.28228e-237	chr7	-	transcribed_unprocessed_pseudogene	DPY19L2P1
ENSG00000288902	25.3873	2.80554	0.667102	4.20556	2.60432e-05	7.25544e-05	chr2	+	lncRNA	ENSG00000288902
ENSG00000188868	138.511	2.80459	0.27396	10.2372	1.35021e-24	1.4001e-23	chr19	-	protein_coding	ZNF563
ENSG00000091592	30.6155	2.80412	0.625524	4.48283	7.36593e-06	2.18672e-05	chr17	-	protein_coding	NLRP1
ENSG00000197410	2169.05	2.80278	0.110365	25.3957	2.81378e-142	2.72529e-140	chr4	-	protein_coding	DCHS2
ENSG00000010704	21.667	2.80165	0.655201	4.27602	1.90267e-05	5.39513e-05	chr6	+	protein_coding	HFE
ENSG00000196660	985.696	2.80117	0.130323	21.4942	1.76557e-102	1.132e-100	chr1	-	protein_coding	SLC30A10
ENSG00000107796	595.71	2.79557	0.153302	18.2357	2.68635e-74	1.08991e-72	chr10	-	protein_coding	ACTA2
ENSG00000250137	18.4977	2.78853	0.759042	3.67375	0.000239016	0.000593524	chr4	+	lncRNA	ENSG00000250137
ENSG00000064692	1717.37	2.78493	0.125545	22.1826	5.05208e-109	3.46357e-107	chr5	+	protein_coding	SNCAIP
ENSG00000259713	20.3427	2.77991	0.704544	3.94569	7.95708e-05	0.000210008	chr15	+	lncRNA	ENSG00000259713
ENSG00000278917	24.3016	2.7781	0.658038	4.2218	2.42364e-05	6.77946e-05	chr19	+	TEC	ENSG00000278917
ENSG00000212766	23.8465	2.77347	0.710946	3.9011	9.57575e-05	0.00025055	chr15	+	lncRNA	EWSAT1
ENSG00000004799	68.0663	2.77276	0.411933	6.7311	1.68382e-11	8.04311e-11	chr7	-	protein_coding	PDK4
ENSG00000198739	16.2541	2.76746	0.780801	3.54439	0.000393519	0.000949828	chr10	+	protein_coding	LRRTM3
ENSG00000188729	40.9517	2.7623	0.517908	5.33357	9.63004e-08	3.43342e-07	chr3	+	protein_coding	OSTN
ENSG00000175592	46.6223	2.76217	0.461631	5.9835	2.1839e-09	8.93864e-09	chr11	-	protein_coding	FOSL1
ENSG00000261786	250.264	2.7582	0.219679	12.5556	3.7057e-36	5.99044e-35	chr3	+	lncRNA	ENSG00000261786
ENSG00000177599	22.7321	2.75662	0.680079	4.05339	5.04808e-05	0.000135831	chr19	+	protein_coding	ZNF491
ENSG00000064787	23.8943	2.75564	0.647886	4.25329	2.10655e-05	5.94126e-05	chr20	-	protein_coding	BCAS1
ENSG00000223910	687.9	2.75399	0.170866	16.1178	1.91322e-58	5.89265e-57	chr10	+	lncRNA	ZNF32-AS3
ENSG00000287292	5701.88	2.75389	0.0861349	31.9718	2.69005e-224	6.00276e-222	chr4	+	lncRNA	ENSG00000287292
ENSG00000196126	124.229	2.75361	0.313289	8.78937	1.50398e-18	1.13652e-17	chr6	-	protein_coding	HLA-DRB1
ENSG00000189295	73.0958	2.74862	0.383478	7.16762	7.63143e-13	4.03014e-12	chr22	-	lncRNA	ANKRD62P1-PARP4P3
ENSG00000181894	611.898	2.74827	0.146948	18.7023	4.74068e-78	2.03207e-76	chr19	-	protein_coding	ZNF329
ENSG00000267761	57.1361	2.74658	0.439727	6.24611	4.20788e-10	1.81084e-09	chr18	+	lncRNA	MIR4527HG
ENSG00000005108	245.461	2.74508	0.211788	12.9615	2.02342e-38	3.55913e-37	chr7	-	protein_coding	THSD7A
ENSG00000228204	51.3207	2.74345	0.463745	5.91587	3.30126e-09	1.33109e-08	chr7	+	lncRNA	ENSG00000228204
ENSG00000227193	33.096	2.7426	0.620839	4.41757	9.98175e-06	2.92325e-05	chr1	+	lncRNA	ENSG00000227193
ENSG00000149571	40.7785	2.74232	0.68178	4.0223	5.76326e-05	0.000154163	chr11	-	protein_coding	KIRREL3
ENSG00000253100	326.801	2.73986	0.236413	11.5893	4.66926e-31	6.36871e-30	chr8	+	lncRNA	ENSG00000253100
ENSG00000167380	2977.42	2.73807	0.0894618	30.606	1.01715e-205	1.88223e-203	chr19	+	protein_coding	ZNF226
ENSG00000267498	43.3156	2.73727	0.508585	5.38212	7.36119e-08	2.6515e-07	chr19	+	lncRNA	UQCRFS1-DT
ENSG00000111799	242.395	2.73569	0.230776	11.8543	2.04476e-32	2.93448e-31	chr6	-	protein_coding	COL12A1
ENSG00000158055	337.923	2.73237	0.191148	14.2945	2.36635e-46	5.30645e-45	chr1	+	protein_coding	GRHL3
ENSG00000235904	46.4949	2.73116	0.496712	5.49847	3.83101e-08	1.41233e-07	chr3	-	lncRNA	RBMS3-AS3
ENSG00000254710	29.6464	2.73049	0.587288	4.64931	3.33042e-06	1.02327e-05	chr11	+	lncRNA	ENSG00000254710
ENSG00000180190	4939.39	2.7266	0.0891931	30.5696	3.10525e-205	5.60941e-203	chr8	-	protein_coding	TDRP
ENSG00000108950	268.074	2.72617	0.244106	11.168	5.85103e-29	7.30127e-28	chr17	-	protein_coding	FAM20A
ENSG00000234474	20.789	2.7163	0.735177	3.69476	0.000220091	0.000549045	chr10	-	lncRNA	MIR3663HG
ENSG00000138395	133.356	2.71449	0.304124	8.92561	4.43254e-19	3.45274e-18	chr2	+	protein_coding	CDK15
ENSG00000150722	367.066	2.71213	0.188809	14.3644	8.6524e-47	1.95763e-45	chr2	+	protein_coding	PPP1R1C
ENSG00000223969	67.0948	2.70875	0.401473	6.74703	1.50901e-11	7.23237e-11	chr7	-	lncRNA	ENSG00000223969
ENSG00000105974	771.809	2.70659	0.132444	20.4357	8.05875e-93	4.47379e-91	chr7	+	protein_coding	CAV1
ENSG00000267659	291.814	2.70506	0.232873	11.616	3.41663e-31	4.68752e-30	chr17	+	lncRNA	LINC01482
ENSG00000134533	1612.47	2.70498	0.112875	23.9643	6.55145e-127	5.5434e-125	chr12	-	protein_coding	RERG
ENSG00000139865	4170.74	2.70208	0.0901708	29.9663	2.70213e-197	4.42469e-195	chr14	+	protein_coding	TTC6
ENSG00000187135	329.297	2.70145	0.223742	12.0739	1.45022e-33	2.16449e-32	chr19	+	protein_coding	VSTM2B
ENSG00000228590	132.977	2.70018	0.325544	8.29434	1.09189e-16	7.35718e-16	chr2	-	lncRNA	MIR4432HG
ENSG00000225792	36.5672	2.70005	0.546234	4.94303	7.6919e-07	2.51112e-06	chr7	-	lncRNA	SNX10-AS1
ENSG00000155966	6282.4	2.69657	0.0852698	31.6239	1.73231e-219	3.52045e-217	chrX	+	protein_coding	AFF2
ENSG00000238133	39.2356	2.69411	0.504941	5.33548	9.52902e-08	3.39846e-07	chr2	-	lncRNA	MAP3K20-AS1
ENSG00000144810	130.653	2.69235	0.298933	9.00655	2.12637e-19	1.68283e-18	chr3	+	protein_coding	COL8A1
ENSG00000267422	207.605	2.69172	0.23236	11.5843	4.95123e-31	6.74416e-30	chr19	+	transcribed_processed_pseudogene	ENSG00000267422
ENSG00000215478	59.8611	2.68135	0.423144	6.33673	2.34686e-10	1.03002e-09	chr22	-	transcribed_unprocessed_pseudogene	CES5AP1
ENSG00000232420	20.7013	2.68095	0.680954	3.93704	8.24924e-05	0.000217417	chr10	-	unprocessed_pseudogene	IL9RP2
ENSG00000174951	82.4705	2.67302	0.366524	7.29289	3.03385e-13	1.63828e-12	chr19	-	protein_coding	FUT1
ENSG00000279070	22.9527	2.67273	0.646916	4.1315	3.6041e-05	9.87515e-05	chr2	-	lncRNA	ENSG00000279070
ENSG00000181666	9946.06	2.67218	0.0754219	35.4298	5.93261e-275	1.82476e-272	chr19	+	protein_coding	ZNF875
ENSG00000242866	118.296	2.67171	0.302291	8.8382	9.7276e-19	7.42488e-18	chr15	-	protein_coding	STRC
ENSG00000178852	845.909	2.67006	0.138277	19.3094	4.4739e-83	2.10829e-81	chr17	+	protein_coding	EFCAB13
ENSG00000132639	502.833	2.66722	0.167919	15.884	8.18148e-57	2.41842e-55	chr20	+	protein_coding	SNAP25
ENSG00000150625	11281.1	2.66616	0.0908119	29.3591	1.82767e-189	2.71893e-187	chr4	-	protein_coding	GPM6A
ENSG00000153404	2241.78	2.66307	0.0928412	28.6842	6.00691e-181	8.33679e-179	chr5	+	protein_coding	PLEKHG4B
ENSG00000248727	207.645	2.66276	0.260988	10.2026	1.93008e-24	1.99141e-23	chr5	-	lncRNA	LINC01948
ENSG00000162426	75.0716	2.66248	0.375332	7.09365	1.30617e-12	6.77903e-12	chr1	+	protein_coding	SLC45A1
ENSG00000136267	97.1512	2.65892	0.326399	8.14621	3.75496e-16	2.4489e-15	chr7	-	protein_coding	DGKB
ENSG00000125823	38.9802	2.65537	0.545565	4.86719	1.13196e-06	3.63546e-06	chr20	+	protein_coding	CSTL1
ENSG00000174010	20260.1	2.65059	0.0722017	36.7109	4.89338e-295	1.61418e-292	chrX	-	protein_coding	KLHL15
ENSG00000150394	58.5922	2.64968	0.383315	6.91255	4.76021e-12	2.36566e-11	chr16	-	protein_coding	CDH8
ENSG00000227825	33.4411	2.64915	0.561956	4.71416	2.42714e-06	7.58119e-06	chr12	-	transcribed_processed_pseudogene	SLC9A7P1
ENSG00000170209	146.944	2.64496	0.258778	10.221	1.59746e-24	1.65122e-23	chr11	+	protein_coding	ANKK1
ENSG00000228526	3330.46	2.64304	0.101343	26.0802	6.11044e-150	6.43888e-148	chr1	-	lncRNA	MIR34AHG
ENSG00000139318	93.8426	2.63469	0.317651	8.29428	1.09249e-16	7.35904e-16	chr12	-	protein_coding	DUSP6
ENSG00000124813	2985.71	2.63422	0.0963189	27.3489	1.11214e-164	1.32531e-162	chr6	+	protein_coding	RUNX2
ENSG00000227110	17429.4	2.63303	0.0876304	30.047	2.39082e-198	4.03093e-196	chr3	-	lncRNA	LMCD1-AS1
ENSG00000267345	123.868	2.63077	0.300252	8.76185	1.92065e-18	1.44134e-17	chr19	-	lncRNA	ENSG00000267345
ENSG00000260398	39.8373	2.62791	0.529443	4.96354	6.92212e-07	2.27286e-06	chr8	+	lncRNA	ENSG00000260398
ENSG00000003987	5460.96	2.62773	0.0814795	32.2503	3.48903e-228	8.187e-226	chr8	-	protein_coding	MTMR7
ENSG00000186854	1150.22	2.62767	0.116048	22.643	1.6345e-113	1.19624e-111	chr2	-	protein_coding	TRABD2A
ENSG00000285984	81.4897	2.62749	0.404996	6.48768	8.71679e-11	3.94361e-10	chr2	-	lncRNA	ENSG00000285984
ENSG00000138347	18.3271	2.62614	0.729592	3.59947	0.00031887	0.000778816	chr10	+	protein_coding	MYPN
ENSG00000255874	33.1132	2.62492	0.539438	4.86602	1.13868e-06	3.65497e-06	chr13	-	lncRNA	PRECSIT
ENSG00000258989	378.354	2.62478	0.178579	14.6982	6.62337e-49	1.58024e-47	chr14	+	protein_coding	ENSG00000258989
ENSG00000165323	22990.1	2.62449	0.0759116	34.573	6.44284e-262	1.85627e-259	chr11	+	protein_coding	FAT3
ENSG00000130518	238.524	2.62365	0.221254	11.8581	1.9537e-32	2.8081e-31	chr19	-	protein_coding	IQCN
ENSG00000143333	884.09	2.6234	0.130111	20.1628	2.07619e-90	1.09389e-88	chr1	-	protein_coding	RGS16
ENSG00000249899	46.2408	2.61585	0.463294	5.64619	1.64041e-08	6.23849e-08	chr5	-	lncRNA	ITGA2-AS1
ENSG00000264622	123.708	2.61175	0.298131	8.76041	1.94539e-18	1.45894e-17	chr17	-	lncRNA	ENSG00000264622
ENSG00000180801	2681.39	2.60677	0.0939735	27.7394	2.3385e-169	2.95704e-167	chr4	-	protein_coding	ARSJ
ENSG00000287564	812.718	2.60508	0.129015	20.192	1.15022e-90	6.11688e-89	chr10	+	lncRNA	ENSG00000287564
ENSG00000119684	2755.45	2.60279	0.0885917	29.3796	1.00069e-189	1.49846e-187	chr14	-	protein_coding	MLH3
ENSG00000253658	30.6347	2.60235	0.550953	4.72336	2.31976e-06	7.25574e-06	chr8	-	lncRNA	LINC01592
ENSG00000197971	4975.58	2.6019	0.0846347	30.7427	1.52931e-207	2.9251e-205	chr18	-	protein_coding	MBP
ENSG00000188662	19.6952	2.59971	0.689306	3.77149	0.000162275	0.000412593	chr17	-	transcribed_unitary_pseudogene	H1-9P
ENSG00000225156	259.996	2.59832	0.194359	13.3687	9.21604e-41	1.7539e-39	chr2	+	lncRNA	ENSG00000225156
ENSG00000216775	348.611	2.59635	0.181966	14.2683	3.44866e-46	7.65804e-45	chr6	+	transcribed_unprocessed_pseudogene	ENSG00000216775
ENSG00000048052	9239.19	2.59033	0.0876451	29.5548	5.69421e-192	8.93834e-190	chr7	+	protein_coding	HDAC9
ENSG00000139292	2481.47	2.5901	0.106199	24.3891	2.23424e-131	1.96345e-129	chr12	+	protein_coding	LGR5
ENSG00000227790	37.0356	2.58704	0.534109	4.84365	1.27474e-06	4.07449e-06	chr17	+	transcribed_unprocessed_pseudogene	SPECC1P1
ENSG00000225334	98.1624	2.5861	0.420823	6.14535	7.97895e-10	3.36687e-09	chr1	+	lncRNA	LINC02813
ENSG00000130818	879.688	2.58575	0.132292	19.5458	4.48257e-85	2.18008e-83	chr19	-	protein_coding	ZNF426
ENSG00000151224	40.1419	2.58437	0.729872	3.54085	0.000398836	0.000962255	chr10	-	protein_coding	MAT1A
ENSG00000111981	293.951	2.584	0.194377	13.2938	2.51553e-40	4.7241e-39	chr6	+	protein_coding	ULBP1
ENSG00000152784	114.921	2.5833	0.29857	8.65223	5.05036e-18	3.70213e-17	chr4	+	protein_coding	PRDM8
ENSG00000188064	118.218	2.57987	0.32184	8.01598	1.09262e-15	6.92348e-15	chr22	-	protein_coding	WNT7B
ENSG00000286671	31.7313	2.57908	0.66912	3.85444	0.000115995	0.000300805	chr12	-	lncRNA	ENSG00000286671
ENSG00000244405	238.793	2.57816	0.237499	10.8555	1.87865e-27	2.19906e-26	chr3	-	protein_coding	ETV5
ENSG00000287090	34.28	2.5776	0.583302	4.41898	9.91697e-06	2.90539e-05	chr5	-	lncRNA	ENSG00000287090
ENSG00000217576	32.1696	2.57436	0.55429	4.64442	3.41028e-06	1.04639e-05	chr13	-	lncRNA	ENSG00000217576
ENSG00000173838	41.0368	2.57029	0.49371	5.20607	1.92877e-07	6.69628e-07	chr17	-	protein_coding	MARCHF10
ENSG00000054392	19646.4	2.56584	0.0838736	30.5917	1.57765e-205	2.87271e-203	chr1	+	protein_coding	HHAT
ENSG00000289428	32.0155	2.56574	0.586084	4.37777	1.19898e-05	3.48012e-05	chr19	-	lncRNA	ENSG00000289428
ENSG00000286583	34.8575	2.56483	0.57457	4.46392	8.04749e-06	2.37851e-05	chr18	+	lncRNA	ZBTB7C-AS1
ENSG00000159784	71.487	2.55573	0.383119	6.67086	2.54316e-11	1.19424e-10	chr7	-	protein_coding	FAM131B
ENSG00000257258	156.719	2.55344	0.287779	8.87292	7.12524e-19	5.47897e-18	chr12	-	lncRNA	ENSG00000257258
ENSG00000259658	533.195	2.55029	0.155423	16.4088	1.65509e-60	5.27612e-59	chr15	-	transcribed_unprocessed_pseudogene	ENSG00000259658
ENSG00000163793	109.652	2.54974	0.31846	8.00649	1.18028e-15	7.46234e-15	chr2	+	protein_coding	DNAJC5G
ENSG00000267175	237.793	2.54647	0.23661	10.7623	5.1855e-27	5.94894e-26	chr18	-	lncRNA	ENSG00000267175
ENSG00000006047	18.7423	2.53712	0.698457	3.63246	0.000280731	0.000691079	chr17	-	protein_coding	YBX2
ENSG00000250708	5127.78	2.53644	0.07668	33.0782	6.11524e-240	1.52955e-237	chr4	+	lncRNA	LINC02269
ENSG00000204701	45.2957	2.5364	0.480999	5.27319	1.34069e-07	4.71938e-07	chr6	+	protein_coding	OR2J3
ENSG00000171885	22.7567	2.53591	0.676856	3.74661	0.000179242	0.0004528	chr18	-	protein_coding	AQP4
ENSG00000239482	38.1928	2.5355	0.503701	5.03374	4.81007e-07	1.60602e-06	chr3	+	lncRNA	ENSG00000239482
ENSG00000257239	310.577	2.53356	0.191607	13.2227	6.49095e-40	1.19822e-38	chr12	-	lncRNA	ENSG00000257239
ENSG00000269237	193.545	2.52978	0.234783	10.775	4.51828e-27	5.19397e-26	chr19	+	protein_coding	ENSG00000269237
ENSG00000143355	173.679	2.52785	0.247271	10.223	1.56422e-24	1.61833e-23	chr1	+	protein_coding	LHX9
ENSG00000138772	279.977	2.52612	0.214633	11.7695	5.60755e-32	7.89811e-31	chr4	+	protein_coding	ANXA3
ENSG00000286052	19.3751	2.52352	0.693371	3.6395	0.000273171	0.000673708	chr20	+	lncRNA	ENSG00000286052
ENSG00000120738	55.4544	2.52349	0.428051	5.89529	3.74014e-09	1.50193e-08	chr5	+	protein_coding	EGR1
ENSG00000143340	1245.31	2.52132	0.114218	22.0747	5.53522e-108	3.72743e-106	chr1	+	protein_coding	FAM163A
ENSG00000228016	164.474	2.52068	0.263721	9.55815	1.19876e-21	1.07379e-20	chr2	-	lncRNA	RAPGEF4-AS1
ENSG00000197721	474.889	2.51739	0.171903	14.6443	1.46607e-48	3.46872e-47	chr1	+	protein_coding	CR1L
ENSG00000284879	1144.68	2.51624	0.112732	22.3206	2.33352e-110	1.63929e-108	chr2	+	lncRNA	ENSG00000284879
ENSG00000261063	224.53	2.51527	0.233309	10.7808	4.2401e-27	4.88653e-26	chr16	-	lncRNA	ENSG00000261063
ENSG00000279594	131.562	2.51491	0.309772	8.11858	4.71673e-16	3.05926e-15	chr14	-	TEC	ENSG00000279594
ENSG00000018236	8539.43	2.51406	0.0907511	27.7028	6.45805e-169	7.94549e-167	chr12	+	protein_coding	CNTN1
ENSG00000258216	184.572	2.51293	0.245303	10.2442	1.25684e-24	1.30506e-23	chr12	+	lncRNA	ENSG00000258216
ENSG00000225595	27.6763	2.51244	0.624934	4.02033	5.81174e-05	0.000155351	chr6	-	lncRNA	LINC01623
ENSG00000227906	49.5288	2.51174	0.502613	4.99735	5.81221e-07	1.92201e-06	chr20	-	lncRNA	SNAP25-AS1
ENSG00000163637	11591.1	2.5114	0.0880293	28.5292	5.09463e-179	6.98547e-177	chr3	-	protein_coding	PRICKLE2
ENSG00000260271	39.7047	2.50443	0.501937	4.98953	6.05269e-07	1.99776e-06	chr6	+	lncRNA	ENSG00000260271
ENSG00000276071	207.905	2.50386	0.22982	10.8949	1.21947e-27	1.43667e-26	chr19	+	lncRNA	ENSG00000276071
ENSG00000249335	147.744	2.49618	0.265557	9.39982	5.46573e-21	4.74287e-20	chr5	-	lncRNA	ENSG00000249335
ENSG00000154175	234.439	2.49452	0.24532	10.1684	2.74261e-24	2.80812e-23	chr3	-	protein_coding	ABI3BP
ENSG00000286753	1177.22	2.48847	0.114803	21.676	3.45898e-104	2.23665e-102	chr5	-	lncRNA	ENSG00000286753
ENSG00000251031	160.477	2.48464	0.258466	9.61303	7.04476e-22	6.38573e-21	chr5	-	lncRNA	ENSG00000251031
ENSG00000276490	179.551	2.48438	0.256185	9.69763	3.08572e-22	2.85041e-21	chr10	+	protein_coding	ENSG00000276490
ENSG00000232310	107.809	2.48331	0.296056	8.38797	4.94592e-17	3.41341e-16	chr6	-	lncRNA	ENSG00000232310
ENSG00000226238	422.393	2.48202	0.173446	14.31	1.89392e-46	4.25542e-45	chr3	+	lncRNA	ENSG00000226238
ENSG00000259146	253.556	2.48139	0.208264	11.9146	9.93057e-33	1.4452e-31	chr14	-	lncRNA	SIPA1L1-AS1
ENSG00000115828	446.291	2.47996	0.17783	13.9457	3.34086e-44	7.02786e-43	chr2	+	protein_coding	QPCT
ENSG00000285852	43.548	2.47782	0.469709	5.27524	1.32584e-07	4.66855e-07	chr10	-	lncRNA	ENSG00000285852
ENSG00000157601	279.368	2.47764	0.230567	10.7458	6.1989e-27	7.08299e-26	chr21	+	protein_coding	MX1
ENSG00000120451	3993.19	2.47735	0.0930291	26.6298	3.06368e-156	3.36871e-154	chr11	-	protein_coding	SNX19
ENSG00000204929	465.987	2.47651	0.155536	15.9224	4.42908e-57	1.31778e-55	chr2	+	lncRNA	ENSG00000204929
ENSG00000248837	33.6113	2.47619	0.521133	4.75155	2.01862e-06	6.34294e-06	chr4	+	lncRNA	ENSG00000248837
ENSG00000205045	43.3545	2.4745	0.488657	5.06388	4.10817e-07	1.38241e-06	chr17	-	protein_coding	SLFN12L
ENSG00000164099	1536.09	2.47291	0.101405	24.3864	2.38703e-131	2.08966e-129	chr4	-	protein_coding	PRSS12
ENSG00000286824	77.9349	2.4725	0.386014	6.40521	1.50165e-10	6.68604e-10	chr13	-	lncRNA	ENSG00000286824
ENSG00000101605	473.534	2.47091	0.157463	15.6921	1.71386e-55	4.95041e-54	chr18	-	protein_coding	MYOM1
ENSG00000131831	3697.25	2.46691	0.0943963	26.1335	1.5168e-150	1.61326e-148	chrX	-	protein_coding	RAI2
ENSG00000101384	1915.4	2.46672	0.108216	22.7944	5.21141e-115	3.88908e-113	chr20	-	protein_coding	JAG1
ENSG00000130222	28.3928	2.46582	0.602879	4.09008	4.31225e-05	0.000116986	chr9	+	protein_coding	GADD45G
ENSG00000187372	17.8125	2.46562	0.69219	3.56206	0.000367963	0.000890978	chr5	+	protein_coding	PCDHB13
ENSG00000100290	306.841	2.46252	0.22228	11.0785	1.59608e-28	1.96263e-27	chr22	+	protein_coding	BIK
ENSG00000272563	54.0009	2.46112	0.444364	5.53853	3.05017e-08	1.13477e-07	chr2	+	lncRNA	ENSG00000272563
ENSG00000249917	20.6443	2.46034	0.684301	3.59541	0.000323878	0.000790116	chr8	-	lncRNA	LINC00536
ENSG00000154237	1617.19	2.45922	0.100948	24.3613	4.40127e-131	3.83822e-129	chr15	+	protein_coding	LRRK1
ENSG00000164708	20.7022	2.45851	0.685109	3.58849	0.000332599	0.000810262	chr7	-	protein_coding	PGAM2
ENSG00000105971	184.816	2.45633	0.247628	9.91944	3.42681e-23	3.3461e-22	chr7	+	protein_coding	CAV2
ENSG00000101096	1729.8	2.45516	0.106992	22.9471	1.57572e-116	1.20352e-114	chr20	-	protein_coding	NFATC2
ENSG00000115155	44.5838	2.45099	0.561071	4.36841	1.25153e-05	3.62558e-05	chr2	-	protein_coding	OTOF
ENSG00000157703	23.0347	2.44982	0.674358	3.63282	0.000280344	0.000690275	chr7	-	protein_coding	SVOPL
ENSG00000261824	9533.98	2.44931	0.0905905	27.0371	5.41389e-161	6.19223e-159	chr19	-	lncRNA	LINC00662
ENSG00000283709	1323.43	2.44878	0.114613	21.3657	2.78751e-101	1.74304e-99	chr10	-	transcribed_unprocessed_pseudogene	FAM238C
ENSG00000234775	82.5206	2.44864	0.367001	6.67203	2.52287e-11	1.18594e-10	chr1	-	lncRNA	ENSG00000234775
ENSG00000196867	306.249	2.44735	0.189574	12.9097	3.96635e-38	6.87571e-37	chr19	+	protein_coding	ZFP28
ENSG00000251680	5825.37	2.4447	0.0830109	29.4503	1.24774e-190	1.88078e-188	chr5	-	lncRNA	ENSG00000251680
ENSG00000228956	1409.52	2.43896	0.114468	21.3069	9.79462e-101	6.07453e-99	chr3	+	lncRNA	SATB1-AS1
ENSG00000203650	633.387	2.4377	0.14843	16.4232	1.30436e-60	4.16974e-59	chrX	+	lncRNA	LINC01285
ENSG00000134042	47.518	2.43506	0.463916	5.24893	1.52985e-07	5.35459e-07	chr18	-	protein_coding	MRO
ENSG00000152580	103.093	2.43504	0.308763	7.88643	3.10956e-15	1.91495e-14	chr3	-	protein_coding	IGSF10
ENSG00000254186	2427.52	2.43403	0.120003	20.283	1.81767e-91	9.82707e-90	chr5	-	lncRNA	ENSG00000254186
ENSG00000274642	1156.1	2.43358	0.117222	20.7605	9.86165e-96	5.74069e-94	chr1	+	unprocessed_pseudogene	ENSG00000274642
ENSG00000081052	4033.12	2.43331	0.0971191	25.0549	1.54236e-138	1.44468e-136	chr2	-	protein_coding	COL4A4
ENSG00000117322	733.581	2.43139	0.160448	15.1538	7.15544e-52	1.85284e-50	chr1	+	protein_coding	CR2
ENSG00000248296	112.014	2.43112	0.299276	8.12332	4.53619e-16	2.94406e-15	chr5	-	lncRNA	ENSG00000248296
ENSG00000287881	31.0181	2.42731	0.639465	3.79584	0.000147146	0.000376482	chr2	+	lncRNA	ENSG00000287881
ENSG00000197415	88.6907	2.42688	0.385986	6.28749	3.22638e-10	1.40091e-09	chr3	-	protein_coding	VEPH1
ENSG00000259475	361.411	2.4239	0.179602	13.496	1.65102e-41	3.22565e-40	chr15	-	lncRNA	SYNM-AS1
ENSG00000166448	113.696	2.42346	0.30584	7.92394	2.30103e-15	1.43097e-14	chr7	-	protein_coding	TMEM130
ENSG00000189164	1700.17	2.42229	0.0974045	24.8684	1.63673e-136	1.51437e-134	chr19	+	protein_coding	ZNF527
ENSG00000143850	3129.57	2.42186	0.0846162	28.6218	3.6022e-180	4.96907e-178	chr1	-	protein_coding	PLEKHA6
ENSG00000181355	68.9442	2.42097	0.36625	6.61017	3.83889e-11	1.77994e-10	chr6	-	transcribed_unitary_pseudogene	OFCC1
ENSG00000132874	135.155	2.4196	0.30948	7.81829	5.35465e-15	3.23883e-14	chr18	+	protein_coding	SLC14A2
ENSG00000168477	415.026	2.41792	0.172124	14.0476	7.97428e-45	1.70265e-43	chr6	-	protein_coding	TNXB
ENSG00000253807	594.427	2.41624	0.151838	15.9133	5.12709e-57	1.52347e-55	chr5	-	lncRNA	LINC01170
ENSG00000234690	1143.17	2.41569	0.112583	21.457	3.92615e-102	2.50317e-100	chr2	-	lncRNA	EPCAM-DT
ENSG00000196172	188.74	2.41416	0.214825	11.2378	2.65975e-29	3.36513e-28	chr19	-	protein_coding	ZNF681
ENSG00000182329	45.9644	2.41318	0.540338	4.46607	7.96707e-06	2.35596e-05	chr2	+	protein_coding	KIAA2012
ENSG00000249853	1348.19	2.41291	0.135314	17.832	3.98816e-71	1.54642e-69	chr6	-	protein_coding	HS3ST5
ENSG00000245526	571.908	2.4106	0.143868	16.7557	5.14273e-63	1.71633e-61	chr5	-	lncRNA	LINC00461
ENSG00000177112	343.933	2.40892	0.208772	11.5385	8.43427e-31	1.13191e-29	chr11	+	lncRNA	IRAG1-AS1
ENSG00000117598	47.1212	2.4075	0.421878	5.70663	1.15238e-08	4.44339e-08	chr1	-	protein_coding	PLPPR5
ENSG00000181291	3237.99	2.40607	0.0955253	25.1878	5.44849e-140	5.21063e-138	chr17	+	protein_coding	TMEM132E
ENSG00000282890	86.6196	2.40202	0.336922	7.12929	1.0089e-12	5.2814e-12	chr2	+	lncRNA	ENSG00000282890
ENSG00000198691	23.6114	2.40109	0.670942	3.57869	0.00034532	0.000839815	chr1	-	protein_coding	ABCA4
ENSG00000286086	69.1253	2.40039	0.371272	6.46533	1.01079e-10	4.54584e-10	chr3	+	lncRNA	ENSG00000286086
ENSG00000236230	388.52	2.39997	0.189344	12.6752	8.11822e-37	1.34092e-35	chr1	-	lncRNA	ENSG00000236230
ENSG00000198203	48.7151	2.39985	0.452693	5.30126	1.15005e-07	4.06968e-07	chr2	+	protein_coding	SULT1C2
ENSG00000274840	1115.89	2.39887	0.118046	20.3214	8.309e-92	4.51363e-90	chr3	+	lncRNA	ENSG00000274840
ENSG00000225975	796.446	2.39629	0.127577	18.7831	1.0385e-78	4.51093e-77	chr19	-	lncRNA	ZNF567-DT
ENSG00000263745	167.791	2.39611	0.235792	10.162	2.93069e-24	2.9953e-23	chr18	-	lncRNA	ENSG00000263745
ENSG00000146215	165.263	2.39488	0.242741	9.86599	5.8455e-23	5.62577e-22	chr6	-	protein_coding	CRIP3
ENSG00000258733	114.742	2.39392	0.277279	8.6336	5.94516e-18	4.33711e-17	chr14	+	lncRNA	LINC02328
ENSG00000230790	33.8601	2.39119	0.518709	4.60989	4.02874e-06	1.22755e-05	chr2	-	lncRNA	ENSG00000230790
ENSG00000285517	70.4458	2.39104	0.359328	6.65419	2.84856e-11	1.33134e-10	chr12	+	lncRNA	ENSG00000285517
ENSG00000171817	465.205	2.39005	0.164767	14.5056	1.11606e-47	2.58684e-46	chr19	+	protein_coding	ZNF540
ENSG00000175779	124.274	2.38935	0.353092	6.76692	1.31555e-11	6.32914e-11	chr15	+	lncRNA	LINC02694
ENSG00000123612	640.028	2.38904	0.152321	15.6842	1.93901e-55	5.59365e-54	chr2	-	protein_coding	ACVR1C
ENSG00000183150	394.289	2.38791	0.175679	13.5924	4.44142e-42	8.7829e-41	chr12	-	protein_coding	GPR19
ENSG00000288776	32.3266	2.38738	0.561365	4.25281	2.11103e-05	5.95258e-05	chr4	-	lncRNA	ENSG00000288776
ENSG00000064042	11174.8	2.3868	0.075493	31.6162	2.21323e-219	4.45799e-217	chr4	+	protein_coding	LIMCH1
ENSG00000279329	47.9935	2.38079	0.466354	5.10511	3.30605e-07	1.12128e-06	chr19	-	TEC	ENSG00000279329
ENSG00000231776	59.0057	2.37657	0.398599	5.9623	2.48717e-09	1.01235e-08	chr6	-	lncRNA	LINC01611
ENSG00000124216	158.14	2.37651	0.248817	9.55123	1.28169e-21	1.14447e-20	chr20	+	protein_coding	SNAI1
ENSG00000256612	23.0959	2.37408	0.639981	3.70961	0.000207578	0.000519995	chr19	+	transcribed_unprocessed_pseudogene	CYP2B7P
ENSG00000100181	2880.99	2.37288	0.0895114	26.5092	7.58513e-155	8.2212e-153	chr22	+	transcribed_unprocessed_pseudogene	TPTEP1
ENSG00000151838	704.32	2.37178	0.142071	16.6943	1.442e-62	4.77054e-61	chr14	-	protein_coding	CCDC175
ENSG00000259685	49.5785	2.37046	0.427391	5.54633	2.9172e-08	1.08708e-07	chr15	+	lncRNA	IDH2-DT
ENSG00000198133	834.384	2.36238	0.135606	17.4209	5.72664e-68	2.11255e-66	chr14	-	protein_coding	TMEM229B
ENSG00000257520	34.3089	2.35535	0.552475	4.26326	2.01462e-05	5.69412e-05	chr14	-	protein_coding	ENSG00000257520
ENSG00000082482	1077.77	2.35534	0.133492	17.644	1.131e-69	4.3048e-68	chr1	+	protein_coding	KCNK2
ENSG00000227308	38.9629	2.35505	0.515125	4.57181	4.83523e-06	1.45768e-05	chr2	+	lncRNA	LINC02832
ENSG00000122420	80.032	2.3547	0.342723	6.87056	6.39511e-12	3.14927e-11	chr1	+	protein_coding	PTGFR
ENSG00000095585	52.6549	2.35296	0.470254	5.00359	5.62728e-07	1.86302e-06	chr10	-	protein_coding	BLNK
ENSG00000069812	29.5605	2.35226	0.599587	3.92313	8.74065e-05	0.00022973	chr1	-	protein_coding	HES2
ENSG00000226813	183.667	2.35017	0.237925	9.87776	5.19816e-23	5.02401e-22	chr2	-	lncRNA	LINC01941
ENSG00000127329	415.212	2.34964	0.187237	12.5491	4.02289e-36	6.49397e-35	chr12	-	protein_coding	PTPRB
ENSG00000168952	6653.55	2.34948	0.0827024	28.4089	1.57155e-177	2.14192e-175	chr14	-	protein_coding	STXBP6
ENSG00000254987	71.049	2.34833	0.413676	5.67674	1.37288e-08	5.26239e-08	chr11	-	lncRNA	ENSG00000254987
ENSG00000223756	346.641	2.34826	0.16703	14.0589	6.79384e-45	1.4547e-43	chr11	+	transcribed_unprocessed_pseudogene	TSSC2
ENSG00000289084	315.92	2.34813	0.177444	13.2331	5.6545e-40	1.04636e-38	chrX	-	lncRNA	ENSG00000289084
ENSG00000184867	156.72	2.34732	0.285953	8.20879	2.23434e-16	1.4788e-15	chrX	-	protein_coding	ARMCX2
ENSG00000230461	1863.44	2.34401	0.243175	9.63916	5.4634e-22	4.98407e-21	chr1	-	lncRNA	PROX1-AS1
ENSG00000204695	24.3289	2.3424	0.615007	3.80874	0.000139674	0.000358574	chr6	+	protein_coding	OR14J1
ENSG00000111679	266.214	2.33899	0.209877	11.1446	7.61002e-29	9.45995e-28	chr12	+	protein_coding	PTPN6
ENSG00000224596	1523.4	2.3389	0.127446	18.3521	3.1764e-75	1.30738e-73	chr10	-	lncRNA	ZMIZ1-AS1
ENSG00000027075	10957.9	2.33569	0.0735437	31.7593	2.36365e-221	4.98139e-219	chr14	+	protein_coding	PRKCH
ENSG00000263787	23.2204	2.33399	0.625394	3.73202	0.000189948	0.000478042	chr17	+	lncRNA	SKAP1-AS1
ENSG00000266202	657.584	2.33378	0.175542	13.2947	2.48495e-40	4.67052e-39	chr17	-	protein_coding	ENSG00000266202
ENSG00000251613	190.793	2.33231	0.243545	9.57648	1.00412e-21	9.02996e-21	chr5	-	lncRNA	ENSG00000251613
ENSG00000143867	248.385	2.33144	0.207575	11.2318	2.84617e-29	3.59499e-28	chr2	-	protein_coding	OSR1
ENSG00000259702	31.7905	2.33086	0.57643	4.04361	5.26342e-05	0.000141374	chr15	-	lncRNA	ENSG00000259702
ENSG00000277661	85.8263	2.32856	0.329858	7.05927	1.67374e-12	8.61902e-12	chr6	+	lncRNA	ENSG00000277661
ENSG00000206337	229.277	2.32735	0.21436	10.8572	1.84248e-27	2.15835e-26	chr6	+	lncRNA	HCP5
ENSG00000165807	99.9268	2.3222	0.325924	7.12498	1.04094e-12	5.4404e-12	chr14	+	protein_coding	PPP1R36
ENSG00000288828	1711.44	2.32192	0.125223	18.5422	9.4269e-77	3.95878e-75	chr18	+	lncRNA	ENSG00000288828
ENSG00000248371	95.5358	2.31854	0.334559	6.93015	4.20403e-12	2.10072e-11	chr5	-	lncRNA	LINC02056
ENSG00000119946	6268.01	2.31513	0.0735841	31.4623	2.85025e-217	5.69075e-215	chr10	+	protein_coding	CNNM1
ENSG00000177337	97.2867	2.31277	0.337762	6.84732	7.52454e-12	3.6879e-11	chr18	+	lncRNA	DLGAP1-AS1
ENSG00000205413	102.532	2.31251	0.340183	6.79784	1.06197e-11	5.14507e-11	chr7	-	protein_coding	SAMD9
ENSG00000251604	33.9445	2.31228	0.542416	4.26293	2.01764e-05	5.70195e-05	chr5	+	lncRNA	LINC01385
ENSG00000131730	32.2254	2.30936	0.568915	4.05923	4.92341e-05	0.000132586	chr5	+	protein_coding	CKMT2
ENSG00000280560	36.3579	2.30398	0.503432	4.57654	4.72718e-06	1.42681e-05	chr10	+	lncRNA	LINC01374
ENSG00000263818	1074.68	2.30231	0.122938	18.7273	2.96321e-78	1.27256e-76	chr17	+	transcribed_processed_pseudogene	RDM1P5
ENSG00000167995	44.6355	2.30129	0.466817	4.92974	8.23377e-07	2.68072e-06	chr11	+	protein_coding	BEST1
ENSG00000246214	96.4603	2.29878	0.342527	6.71124	1.9298e-11	9.15279e-11	chr5	+	lncRNA	RETREG1-AS1
ENSG00000224167	963.294	2.29814	0.14299	16.0721	4.00608e-58	1.22393e-56	chr1	+	lncRNA	LINC01357
ENSG00000170374	86.9809	2.29058	0.340891	6.71941	1.82467e-11	8.68675e-11	chr12	-	protein_coding	SP7
ENSG00000198049	43.5881	2.28924	0.4753	4.81642	1.46156e-06	4.64292e-06	chr1	-	protein_coding	AVPR1B
ENSG00000279174	36.468	2.28613	0.538972	4.24165	2.21886e-05	6.23884e-05	chr17	-	TEC	ENSG00000279174
ENSG00000234156	60.858	2.28598	0.388219	5.88839	3.89983e-09	1.56357e-08	chr9	+	lncRNA	ENSG00000234156
ENSG00000186446	109.646	2.28385	0.297706	7.67151	1.6998e-14	9.98429e-14	chr3	+	protein_coding	ZNF501
ENSG00000013588	609.895	2.28365	0.158066	14.4475	2.60071e-47	5.94326e-46	chr12	+	protein_coding	GPRC5A
ENSG00000267058	68.0207	2.28229	0.370252	6.16416	7.08581e-10	3.00168e-09	chr19	-	lncRNA	ENSG00000267058
ENSG00000288919	47.4148	2.27949	0.464388	4.90858	9.1738e-07	2.97104e-06	chr19	+	lncRNA	ENSG00000288919
ENSG00000082293	1893.47	2.27629	0.114126	19.9455	1.64075e-88	8.43005e-87	chr6	+	protein_coding	COL19A1
ENSG00000134532	17470.6	2.27573	0.0809175	28.1241	4.97375e-174	6.54379e-172	chr12	-	protein_coding	SOX5
ENSG00000235501	1787.5	2.27564	0.111872	20.3414	5.53089e-92	3.02617e-90	chr1	+	lncRNA	CNN3-DT
ENSG00000129595	7438.43	2.27491	0.0845136	26.9177	1.36312e-159	1.53593e-157	chr5	-	protein_coding	EPB41L4A
ENSG00000179715	918.857	2.27332	0.3041	7.47556	7.68757e-14	4.31083e-13	chr12	+	protein_coding	PCED1B
ENSG00000187391	17299	2.27239	0.0771198	29.4657	7.92436e-191	1.20244e-188	chr7	-	protein_coding	MAGI2
ENSG00000115232	1509.13	2.27228	0.112004	20.2875	1.65732e-91	8.98152e-90	chr2	+	protein_coding	ITGA4
ENSG00000151892	6932.4	2.26976	0.0903859	25.1119	3.68422e-139	3.49403e-137	chr10	-	protein_coding	GFRA1
ENSG00000286608	528.647	2.26742	0.152102	14.9073	2.95653e-50	7.41118e-49	chr12	+	lncRNA	ENSG00000286608
ENSG00000263002	2312.37	2.26571	0.0893742	25.3508	8.79645e-142	8.48372e-140	chr19	+	protein_coding	ZNF234
ENSG00000230561	97.5381	2.26548	0.326016	6.94898	3.67931e-12	1.84541e-11	chr5	+	protein_coding	CCDC192
ENSG00000222009	97.7408	2.264	0.324214	6.98304	2.88869e-12	1.45948e-11	chr1	+	protein_coding	BTBD19
ENSG00000115112	3482.15	2.26384	0.0817209	27.7021	6.5911e-169	8.06559e-167	chr2	-	protein_coding	TFCP2L1
ENSG00000159403	87.886	2.26353	0.343567	6.58832	4.44817e-11	2.05365e-10	chr12	-	protein_coding	C1R
ENSG00000259283	44.7851	2.26164	0.451864	5.00514	5.58213e-07	1.84834e-06	chr16	-	lncRNA	ENSG00000259283
ENSG00000239498	40.961	2.26106	0.500128	4.52096	6.1561e-06	1.84028e-05	chr2	+	lncRNA	ENSG00000239498
ENSG00000162496	4043.53	2.26	0.0873467	25.8739	1.30935e-147	1.36083e-145	chr1	-	protein_coding	DHRS3
ENSG00000214944	12280	2.2578	0.0765542	29.4929	3.55286e-191	5.42729e-189	chr5	+	protein_coding	ARHGEF28
ENSG00000110092	1572.63	2.25498	0.103036	21.8853	3.58431e-106	2.34432e-104	chr11	+	protein_coding	CCND1
ENSG00000267475	111.814	2.25296	0.298803	7.53996	4.70103e-14	2.67634e-13	chr19	-	lncRNA	NUDT19-DT
ENSG00000277639	71.107	2.25265	0.366428	6.1476	7.86619e-10	3.3199e-09	chr16	-	protein_coding	ENSG00000277639
ENSG00000205464	4771	2.25134	0.0942601	23.8843	4.4571e-126	3.74347e-124	chr5	+	transcribed_unitary_pseudogene	ATP6AP1L
ENSG00000162949	78.1533	2.24751	0.391324	5.74335	9.28235e-09	3.60908e-08	chr2	-	protein_coding	CAPN13
ENSG00000288927	86.5435	2.24685	0.351812	6.38651	1.69717e-10	7.51983e-10	chr1	+	lncRNA	ENSG00000288927
ENSG00000173208	315.934	2.24299	0.179346	12.5065	6.87798e-36	1.10169e-34	chr12	-	protein_coding	ABCD2
ENSG00000228008	137.495	2.23931	0.268939	8.32648	8.32804e-17	5.66003e-16	chr3	+	lncRNA	ENSG00000228008
ENSG00000259116	29.1958	2.23805	0.572461	3.90952	9.2479e-05	0.000242418	chr14	-	lncRNA	HSPA2-AS1
ENSG00000020633	1602.45	2.23687	0.110834	20.1822	1.40446e-90	7.41693e-89	chr1	-	protein_coding	RUNX3
ENSG00000287315	202.315	2.2335	0.239965	9.30762	1.30729e-20	1.10656e-19	chr1	-	lncRNA	ENSG00000287315
ENSG00000118640	442.573	2.23221	0.160817	13.8804	8.32309e-44	1.73323e-42	chr2	+	protein_coding	VAMP8
ENSG00000287862	49.8156	2.22829	0.42602	5.23049	1.69061e-07	5.89552e-07	chr5	-	lncRNA	ENSG00000287862
ENSG00000253944	362.207	2.22719	0.175949	12.6582	1.00795e-36	1.66247e-35	chr8	+	lncRNA	MTUS1-DT
ENSG00000120885	979.74	2.22681	0.151277	14.7201	4.79201e-49	1.14691e-47	chr8	-	protein_coding	CLU
ENSG00000175874	203.683	2.22459	0.245382	9.06583	1.23656e-19	9.88247e-19	chr2	-	protein_coding	CREG2
ENSG00000205771	541.513	2.22418	0.155173	14.3336	1.34961e-46	3.03843e-45	chr15	-	transcribed_unprocessed_pseudogene	CATSPER2P1
ENSG00000154263	1675.22	2.22246	0.104205	21.3278	6.26579e-101	3.8966e-99	chr17	-	protein_coding	ABCA10
ENSG00000082684	2062.03	2.22183	0.111719	19.8877	5.20296e-88	2.65526e-86	chr3	-	protein_coding	SEMA5B
ENSG00000230212	285.992	2.22176	0.194971	11.3954	4.40987e-30	5.72906e-29	chr21	-	lncRNA	CBR1-AS1
ENSG00000286281	55.1203	2.22167	0.403109	5.51133	3.56137e-08	1.3172e-07	chr6	+	lncRNA	ENSG00000286281
ENSG00000229953	55.3247	2.22015	0.421874	5.2626	1.42034e-07	4.98816e-07	chr1	-	lncRNA	ENSG00000229953
ENSG00000183840	1928.44	2.2191	0.106185	20.8985	5.5292e-97	3.26883e-95	chr2	+	protein_coding	GPR39
ENSG00000250842	334.161	2.21748	0.203952	10.8726	1.55696e-27	1.82859e-26	chr5	-	lncRNA	ENSG00000250842
ENSG00000112414	1487.52	2.21654	0.112534	19.6967	2.30225e-86	1.14664e-84	chr6	+	protein_coding	ADGRG6
ENSG00000229017	699.057	2.21582	0.149038	14.8675	5.36117e-50	1.32493e-48	chr6	-	lncRNA	LINC01277
ENSG00000181722	8063.86	2.21477	0.0923895	23.9721	5.43098e-127	4.61249e-125	chr3	-	protein_coding	ZBTB20
ENSG00000125631	41.2404	2.213	0.459647	4.81456	1.47523e-06	4.68373e-06	chr2	+	transcribed_unprocessed_pseudogene	HTR5BP
ENSG00000267552	140.863	2.21239	0.266481	8.30223	1.02171e-16	6.89862e-16	chr19	-	protein_coding	ENSG00000267552
ENSG00000164161	446.619	2.21212	0.160151	13.8128	2.1349e-43	4.38956e-42	chr4	+	protein_coding	HHIP
ENSG00000185046	15886.9	2.21056	0.07494	29.4977	3.07917e-191	4.73546e-189	chr12	-	protein_coding	ANKS1B
ENSG00000287865	56.2098	2.20907	0.422653	5.22667	1.72592e-07	6.01402e-07	chr7	+	lncRNA	ENSG00000287865
ENSG00000086717	630.661	2.20742	0.149512	14.7642	2.4929e-49	5.99165e-48	chrX	+	protein_coding	PPEF1
ENSG00000172987	297.62	2.20465	0.212465	10.3765	3.1713e-25	3.38088e-24	chr10	-	protein_coding	HPSE2
ENSG00000168405	134.844	2.20462	0.266846	8.26177	1.43529e-16	9.61692e-16	chr6	-	transcribed_unitary_pseudogene	CMAHP
ENSG00000127666	309.655	2.20406	0.203959	10.8064	3.2113e-27	3.71783e-26	chr19	-	protein_coding	TICAM1
ENSG00000287910	71.7344	2.20325	0.349463	6.30468	2.88792e-10	1.25947e-09	chr17	-	lncRNA	ENSG00000287910
ENSG00000198142	297.002	2.2032	0.197603	11.1497	7.18687e-29	8.9437e-28	chr2	+	protein_coding	SOWAHC
ENSG00000268379	49.098	2.20231	0.423347	5.20214	1.97011e-07	6.82936e-07	chr19	+	processed_pseudogene	ENSG00000268379
ENSG00000267909	48.8696	2.20094	0.436746	5.0394	4.66988e-07	1.56081e-06	chr14	-	protein_coding	CCDC177
ENSG00000182040	52.0021	2.20017	0.415609	5.29386	1.19762e-07	4.23275e-07	chr17	-	protein_coding	USH1G
ENSG00000185519	269.889	2.19834	0.207631	10.5878	3.39613e-26	3.77438e-25	chr1	-	protein_coding	FAM131C
ENSG00000132677	34.5897	2.1983	0.491513	4.47253	7.73007e-06	2.28856e-05	chr1	+	protein_coding	RHBG
ENSG00000171724	376.96	2.19422	0.178952	12.2615	1.45761e-34	2.25385e-33	chr16	+	protein_coding	VAT1L
ENSG00000139567	48.2646	2.19197	0.445198	4.92358	8.49765e-07	2.76189e-06	chr12	+	protein_coding	ACVRL1
ENSG00000228791	107.739	2.18999	0.313831	6.97825	2.98883e-12	1.50873e-11	chr3	+	lncRNA	THRB-AS1
ENSG00000237429	25.168	2.18832	0.59994	3.64757	0.000264733	0.000654386	chr1	+	lncRNA	ENSG00000237429
ENSG00000213190	465.855	2.18609	0.153375	14.2533	4.27873e-46	9.40948e-45	chr1	+	protein_coding	MLLT11
ENSG00000238021	102.646	2.18506	0.310039	7.04768	1.8192e-12	9.34478e-12	chr10	+	transcribed_unprocessed_pseudogene	ODAD2P1
ENSG00000158553	33.1104	2.1835	0.514681	4.24243	2.21116e-05	6.21872e-05	chr6	-	protein_coding	POM121L2
ENSG00000187775	269.85	2.183	0.196588	11.1044	1.19352e-28	1.4756e-27	chr17	-	protein_coding	DNAH17
ENSG00000272180	183.466	2.18235	0.234415	9.30978	1.28101e-20	1.08552e-19	chr2	+	lncRNA	ENSG00000272180
ENSG00000155066	397.156	2.18185	0.172869	12.6214	1.61006e-36	2.63077e-35	chr2	+	protein_coding	PROM2
ENSG00000137261	2212.35	2.17939	0.0893098	24.4026	1.60353e-131	1.41465e-129	chr6	-	protein_coding	KIAA0319
ENSG00000171476	48.9659	2.17762	0.431029	5.05214	4.36886e-07	1.46601e-06	chr4	-	protein_coding	HOPX
ENSG00000137801	72.9813	2.17712	0.375106	5.804	6.47524e-09	2.54416e-08	chr15	+	protein_coding	THBS1
ENSG00000197565	10033.6	2.17669	0.0798125	27.2725	8.99487e-164	1.04991e-161	chrX	-	protein_coding	COL4A6
ENSG00000161298	1927.52	2.17585	0.097555	22.3038	3.39586e-110	2.37096e-108	chr19	+	protein_coding	ZNF382
ENSG00000155052	23.1494	2.17503	0.595331	3.65348	0.000258715	0.000640136	chr2	+	protein_coding	CNTNAP5
ENSG00000286128	42.727	2.17492	0.490235	4.43649	9.14358e-06	2.69163e-05	chr5	-	lncRNA	ENSG00000286128
ENSG00000253865	130.18	2.1739	0.264637	8.21462	2.12836e-16	1.41029e-15	chr5	+	lncRNA	ENSG00000253865
ENSG00000205089	164.327	2.17385	0.240251	9.04825	1.45277e-19	1.1586e-18	chr5	+	protein_coding	CCNI2
ENSG00000237125	1833.32	2.16744	0.100995	21.4608	3.61876e-102	2.31367e-100	chr4	+	lncRNA	HAND2-AS1
ENSG00000151812	330.966	2.16584	0.212561	10.1893	2.21423e-24	2.27634e-23	chr14	-	protein_coding	SLC35F4
ENSG00000154655	23724.9	2.1653	0.0709017	30.5395	7.80604e-205	1.38807e-202	chr18	-	protein_coding	L3MBTL4
ENSG00000232725	92.2183	2.16501	0.339609	6.37501	1.82955e-10	8.0922e-10	chrX	-	lncRNA	PLXNB3-AS1
ENSG00000234540	27.1181	2.16485	0.611403	3.54079	0.000398937	0.000962395	chr6	+	lncRNA	ENSG00000234540
ENSG00000249421	205.508	2.1617	0.238263	9.07274	1.16061e-19	9.28859e-19	chr5	-	lncRNA	ADAMTS19-AS1
ENSG00000170703	340.001	2.16168	0.178219	12.1294	7.38143e-34	1.11782e-32	chr17	-	protein_coding	TTLL6
ENSG00000198108	14719.6	2.15831	0.0706468	30.5507	5.54066e-205	9.92999e-203	chr5	+	protein_coding	CHSY3
ENSG00000255545	481.564	2.15768	0.192082	11.2331	2.80512e-29	3.54707e-28	chr11	+	lncRNA	B3GAT1-DT
ENSG00000165125	71.7691	2.15766	0.531032	4.06315	4.84139e-05	0.000130516	chr7	-	protein_coding	TRPV6
ENSG00000105855	621.02	2.15591	0.139746	15.4274	1.07133e-53	2.94498e-52	chr7	+	protein_coding	ITGB8
ENSG00000259485	7931.3	2.15421	0.0764969	28.1607	1.77254e-174	2.35934e-172	chr15	+	lncRNA	LINC02253
ENSG00000196542	59.5495	2.15177	0.403708	5.33003	9.8199e-08	3.498e-07	chr3	-	protein_coding	SPTSSB
ENSG00000214145	163.939	2.15049	0.244834	8.78347	1.58512e-18	1.19546e-17	chr3	-	lncRNA	LINC00887
ENSG00000171827	667.582	2.14968	0.131453	16.3532	4.12533e-60	1.29871e-58	chr19	+	protein_coding	ZNF570
ENSG00000115461	2708.96	2.14917	0.124198	17.3045	4.35214e-67	1.57236e-65	chr2	-	protein_coding	IGFBP5
ENSG00000132321	28.8456	2.14893	0.516521	4.16039	3.17705e-05	8.75247e-05	chr2	-	protein_coding	IQCA1
ENSG00000148848	1789.32	2.14826	0.0964493	22.2735	6.67876e-110	4.63461e-108	chr10	-	protein_coding	ADAM12
ENSG00000230498	29.5116	2.14723	0.594753	3.61028	0.000305866	0.000748985	chr1	+	lncRNA	ENSG00000230498
ENSG00000184384	13834	2.14672	0.0781679	27.463	4.86229e-166	5.85559e-164	chr11	-	protein_coding	MAML2
ENSG00000189042	4656.81	2.14482	0.0759229	28.25	1.42513e-175	1.91937e-173	chr19	+	protein_coding	ZNF567
ENSG00000226239	79.9205	2.14302	0.3684	5.81711	5.9874e-09	2.35941e-08	chr20	-	lncRNA	ENSG00000226239
ENSG00000214106	340.127	2.14296	0.176087	12.1699	4.49632e-34	6.86389e-33	chr7	+	lncRNA	PAXIP1-AS2
ENSG00000287305	28.795	2.1429	0.55297	3.87525	0.000106516	0.000277296	chr2	-	lncRNA	ENSG00000287305
ENSG00000275532	36.7643	2.1412	0.493593	4.33797	1.43802e-05	4.13685e-05	chr17	-	lncRNA	ENSG00000275532
ENSG00000164120	113.223	2.14051	0.293201	7.30047	2.86766e-13	1.55112e-12	chr4	-	protein_coding	HPGD
ENSG00000225891	280.679	2.1399	0.18751	11.4122	3.63448e-30	4.73794e-29	chr1	-	lncRNA	DHDDS-AS1
ENSG00000272070	37.7275	2.13972	0.480118	4.45665	8.32511e-06	2.45705e-05	chr5	+	lncRNA	ENSG00000272070
ENSG00000145632	214.957	2.13922	0.223972	9.55129	1.2809e-21	1.14421e-20	chr5	-	protein_coding	PLK2
ENSG00000205209	5969.79	2.13773	0.0723806	29.5346	1.03435e-191	1.60155e-189	chr19	-	protein_coding	SCGB2B2
ENSG00000182752	209.595	2.1377	0.513064	4.16654	3.09255e-05	8.5331e-05	chr9	+	protein_coding	PAPPA
ENSG00000249743	32.6573	2.13692	0.533262	4.00726	6.14266e-05	0.00016385	chr5	+	lncRNA	ENSG00000249743
ENSG00000250237	37.5246	2.13611	0.472983	4.51625	6.29448e-06	1.88066e-05	chr5	-	lncRNA	ENSG00000250237
ENSG00000083067	733.417	2.13507	0.14395	14.8321	9.08763e-50	2.22892e-48	chr9	-	protein_coding	TRPM3
ENSG00000198947	5487.06	2.13502	0.0771165	27.6857	1.03887e-168	1.26448e-166	chrX	-	protein_coding	DMD
ENSG00000152217	17077.2	2.13447	0.0729313	29.2668	2.74145e-188	3.99989e-186	chr18	+	protein_coding	SETBP1
ENSG00000164411	1333.88	2.13233	0.107952	19.7526	7.62347e-87	3.83042e-85	chr6	-	protein_coding	GJB7
ENSG00000170396	673.674	2.13214	0.151683	14.0566	7.01944e-45	1.50159e-43	chr2	+	protein_coding	ZNF804A
ENSG00000170006	197.533	2.13125	0.212634	10.0231	1.20681e-23	1.19948e-22	chr4	-	protein_coding	TMEM154
ENSG00000086159	71.1528	2.12691	0.400692	5.30807	1.1079e-07	3.92419e-07	chr12	+	protein_coding	AQP6
ENSG00000113319	6685.67	2.12683	0.0810353	26.2457	8.00526e-152	8.5947e-150	chr5	+	protein_coding	RASGRF2
ENSG00000081923	1641.68	2.1257	0.110419	19.2512	1.38035e-82	6.43816e-81	chr18	-	protein_coding	ATP8B1
ENSG00000128849	3433.12	2.12495	0.0921412	23.0619	1.11672e-117	8.61613e-116	chr15	+	protein_coding	CGNL1
ENSG00000228629	304.619	2.12202	0.188775	11.241	2.5643e-29	3.24978e-28	chr19	+	lncRNA	ENSG00000228629
ENSG00000235426	51.5337	2.12123	0.461183	4.59954	4.23418e-06	1.28739e-05	chr10	+	lncRNA	ENSG00000235426
ENSG00000197705	1642.5	2.119	0.104879	20.2043	8.98171e-91	4.79889e-89	chr18	-	protein_coding	KLHL14
ENSG00000267440	38.9595	2.11851	0.508001	4.1703	3.04205e-05	8.40394e-05	chr17	+	lncRNA	LINC02594
ENSG00000284052	167.961	2.1184	0.240596	8.80481	1.3107e-18	9.92775e-18	chr2	-	lncRNA	ENSG00000284052
ENSG00000171033	2974.11	2.11674	0.0949211	22.2999	3.69915e-110	2.57481e-108	chr8	+	protein_coding	PKIA
ENSG00000259678	335.027	2.11509	0.19365	10.9223	9.02069e-28	1.06882e-26	chr15	+	lncRNA	ENSG00000259678
ENSG00000134321	34.5073	2.11326	0.483056	4.37477	1.21561e-05	3.52555e-05	chr2	+	protein_coding	RSAD2
ENSG00000184922	179.671	2.11082	0.231768	9.10745	8.43396e-20	6.8097e-19	chr17	+	protein_coding	FMNL1
ENSG00000288095	61.1498	2.10911	0.375317	5.61954	1.91463e-08	7.24746e-08	chr5	+	lncRNA	ENSG00000288095
ENSG00000249781	1384.67	2.109	0.107503	19.6181	1.08301e-85	5.33556e-84	chr5	-	lncRNA	LINC02112
ENSG00000232211	109.798	2.10812	0.288556	7.30576	2.75706e-13	1.49377e-12	chr9	+	lncRNA	ENSG00000232211
ENSG00000288009	193.551	2.107	0.227168	9.27506	1.7752e-20	1.49042e-19	chr6	-	lncRNA	ENSG00000288009
ENSG00000168743	1083.13	2.10646	0.127744	16.4897	4.3532e-61	1.41144e-59	chr4	+	protein_coding	NPNT
ENSG00000085563	2253.48	2.10638	0.0969706	21.7219	1.27527e-104	8.26967e-103	chr7	-	protein_coding	ABCB1
ENSG00000162374	292.72	2.10565	0.227132	9.27059	1.85114e-20	1.55189e-19	chr1	+	protein_coding	ELAVL4
ENSG00000081803	16905.6	2.10206	0.0716568	29.3351	3.70129e-189	5.47045e-187	chr7	-	protein_coding	CADPS2
ENSG00000237637	43.1086	2.10079	0.502307	4.18229	2.88593e-05	7.99303e-05	chr13	-	lncRNA	FRY-AS1
ENSG00000174307	452.975	2.09976	0.169263	12.4053	2.44459e-35	3.87205e-34	chr1	-	protein_coding	PHLDA3
ENSG00000148082	1771.11	2.09698	0.108735	19.2853	7.14011e-83	3.34395e-81	chr9	-	protein_coding	SHC3
ENSG00000165309	684.881	2.09678	0.149603	14.0157	1.2504e-44	2.65241e-43	chr10	+	protein_coding	ARMC3
ENSG00000286277	107.853	2.09443	0.323916	6.46595	1.00664e-10	4.529e-10	chr6	+	lncRNA	ENSG00000286277
ENSG00000204860	178.828	2.09395	0.232313	9.01351	1.99565e-19	1.58213e-18	chr9	+	lncRNA	FAM201A
ENSG00000227244	200.623	2.09394	0.243134	8.61229	7.16184e-18	5.20302e-17	chr10	+	lncRNA	LINC00845
ENSG00000128645	42.9763	2.09375	0.476534	4.39371	1.11434e-05	3.24777e-05	chr2	+	protein_coding	HOXD1
ENSG00000091986	260.507	2.09221	0.221755	9.43476	3.91901e-21	3.42684e-20	chr3	-	protein_coding	CCDC80
ENSG00000197050	5553.32	2.09124	0.0765748	27.3098	3.2416e-164	3.84281e-162	chr19	+	protein_coding	ZNF420
ENSG00000151690	1580.35	2.08822	0.108265	19.288	6.77228e-83	3.17822e-81	chr2	+	protein_coding	MFSD6
ENSG00000113657	5817.05	2.08794	0.0753153	27.7227	3.72009e-169	4.65236e-167	chr5	-	protein_coding	DPYSL3
ENSG00000250602	33.4368	2.08592	0.513476	4.06234	4.85829e-05	0.000130941	chr5	-	lncRNA	ENSG00000250602
ENSG00000044524	3758.93	2.08567	0.0900649	23.1574	1.22386e-118	9.57261e-117	chr3	+	protein_coding	EPHA3
ENSG00000174226	89.8797	2.08557	0.307913	6.77325	1.2592e-11	6.06961e-11	chr8	-	protein_coding	SNX31
ENSG00000233527	659.287	2.08217	0.135035	15.4195	1.20946e-53	3.30871e-52	chr19	+	lncRNA	ZNF529-AS1
ENSG00000171992	615.588	2.08187	0.137246	15.1689	5.68078e-52	1.47603e-50	chr5	+	protein_coding	SYNPO
ENSG00000270876	42.2528	2.08018	0.455565	4.56616	4.96738e-06	1.49613e-05	chr19	-	lncRNA	ZNF30-AS1
ENSG00000180479	2318.3	2.07672	0.0875873	23.7103	2.82078e-124	2.32623e-122	chr19	-	protein_coding	ZNF571
ENSG00000143994	136.607	2.07619	0.260131	7.98133	1.44769e-15	9.10247e-15	chr2	+	protein_coding	ABHD1
ENSG00000260063	85.7106	2.07467	0.32019	6.4795	9.20277e-11	4.15729e-10	chr1	-	lncRNA	ENSG00000260063
ENSG00000186417	1538.62	2.07398	0.114462	18.1193	2.24586e-73	9.06347e-72	chr15	+	protein_coding	GLDN
ENSG00000170271	379.336	2.07353	0.158825	13.0554	5.91741e-39	1.06471e-37	chr5	-	protein_coding	FAXDC2
ENSG00000266680	33.0866	2.07314	0.513389	4.03815	5.38747e-05	0.000144587	chr6	-	lncRNA	ENSG00000266680
ENSG00000136531	296.409	2.07283	0.197032	10.5203	6.96348e-26	7.63273e-25	chr2	+	protein_coding	SCN2A
ENSG00000126709	106.755	2.07158	0.299611	6.91424	4.7039e-12	2.3387e-11	chr1	-	protein_coding	IFI6
ENSG00000128918	7394.02	2.07033	0.0772153	26.8124	2.31859e-158	2.59967e-156	chr15	-	protein_coding	ALDH1A2
ENSG00000248719	109.558	2.06962	0.311296	6.64839	2.96313e-11	1.38346e-10	chr4	-	lncRNA	PRDM8-AS1
ENSG00000153714	405.409	2.06321	0.159917	12.9017	4.40157e-38	7.61857e-37	chr9	+	protein_coding	LURAP1L
ENSG00000234814	87.2799	2.06252	0.317405	6.49806	8.13621e-11	3.68901e-10	chr10	+	transcribed_unprocessed_pseudogene	SVIL2P
ENSG00000111052	756.046	2.06225	0.136333	15.1266	1.08184e-51	2.79498e-50	chr12	-	protein_coding	LIN7A
ENSG00000108370	1508.46	2.06117	0.109707	18.7879	9.4878e-79	4.1291e-77	chr17	+	protein_coding	RGS9
ENSG00000012779	843.477	2.06117	0.133348	15.4571	6.75566e-54	1.86835e-52	chr10	+	protein_coding	ALOX5
ENSG00000105289	41.1533	2.05876	0.473848	4.34477	1.39421e-05	4.01793e-05	chr19	+	protein_coding	TJP3
ENSG00000116183	297.41	2.05682	0.186784	11.0118	3.35325e-28	4.06624e-27	chr1	+	protein_coding	PAPPA2
ENSG00000286615	183.029	2.05562	0.232428	8.84411	9.22614e-19	7.05159e-18	chr5	-	lncRNA	ENSG00000286615
ENSG00000147257	15931.7	2.05138	0.0709071	28.9305	4.94037e-184	7.02798e-182	chrX	-	protein_coding	GPC3
ENSG00000075673	143.238	2.05077	0.293319	6.99159	2.7178e-12	1.3768e-11	chr13	+	protein_coding	ATP12A
ENSG00000233862	146.04	2.04695	0.254767	8.03459	9.38956e-16	5.98309e-15	chr2	-	lncRNA	ENSG00000233862
ENSG00000225725	28.138	2.0464	0.578744	3.53594	0.000406327	0.000979289	chr8	+	lncRNA	FAM66E
ENSG00000119681	2701.85	2.04602	0.0928974	22.0245	1.67788e-107	1.11342e-105	chr14	-	protein_coding	LTBP2
ENSG00000227258	382.233	2.04531	0.160703	12.7273	4.17166e-37	6.97145e-36	chr13	+	lncRNA	SMIM2-AS1
ENSG00000115919	27.501	2.04505	0.526588	3.88358	0.000102928	0.000268356	chr2	+	protein_coding	KYNU
ENSG00000230524	541.444	2.03971	0.139716	14.599	2.85172e-48	6.71231e-47	chr3	-	transcribed_unprocessed_pseudogene	COL6A4P1
ENSG00000266313	327.957	2.03688	0.180785	11.2669	1.9124e-29	2.43446e-28	chr17	+	lncRNA	ENSG00000266313
ENSG00000165507	169.468	2.03611	0.246422	8.26269	1.42422e-16	9.54833e-16	chr10	-	protein_coding	DEPP1
ENSG00000133640	320.868	2.03593	0.169993	11.9765	4.71852e-33	6.93787e-32	chr12	+	protein_coding	LRRIQ1
ENSG00000137198	1096.29	2.03424	0.114999	17.6892	5.0818e-70	1.94091e-68	chr6	+	protein_coding	GMPR
ENSG00000174473	291.324	2.03257	0.181572	11.1942	4.35075e-29	5.46811e-28	chr4	+	protein_coding	GALNTL6
ENSG00000196668	210.903	2.03138	0.244989	8.2917	1.11638e-16	7.51329e-16	chr12	+	lncRNA	LINC00173
ENSG00000117152	34.4009	2.03094	0.487509	4.16594	3.10069e-05	8.55451e-05	chr1	+	protein_coding	RGS4
ENSG00000248734	29.3715	2.02921	0.557224	3.64164	0.000270905	0.000668625	chr5	+	lncRNA	ENSG00000248734
ENSG00000174448	125.108	2.02907	0.290191	6.99219	2.70632e-12	1.3716e-11	chr18	-	protein_coding	STARD6
ENSG00000229989	3211.98	2.02894	0.0904002	22.444	1.46473e-111	1.05502e-109	chr1	-	lncRNA	MIR181A1HG
ENSG00000237732	206.353	2.02767	0.217945	9.30359	1.35776e-20	1.14799e-19	chr2	+	transcribed_unprocessed_pseudogene	CT75
ENSG00000060140	528.983	2.02704	0.156666	12.9386	2.7249e-38	4.7599e-37	chr12	-	protein_coding	STYK1
ENSG00000113448	41560.8	2.02553	0.0729727	27.7574	1.41786e-169	1.8029e-167	chr5	-	protein_coding	PDE4D
ENSG00000159882	449.995	2.02513	0.155167	13.0513	6.24575e-39	1.12025e-37	chr19	+	protein_coding	ZNF230
ENSG00000116711	276.451	2.02249	0.178987	11.2997	1.31722e-29	1.68434e-28	chr1	+	protein_coding	PLA2G4A
ENSG00000285844	37.032	2.02236	0.500377	4.04168	5.30707e-05	0.000142513	chr6	-	lncRNA	KCNQ5-DT
ENSG00000136048	1440.8	2.02234	0.10371	19.4999	1.09976e-84	5.31457e-83	chr12	+	protein_coding	DRAM1
ENSG00000158825	86.633	2.01745	0.375559	5.37188	7.79212e-08	2.8014e-07	chr1	+	protein_coding	CDA
ENSG00000262001	51.1704	2.01673	0.424136	4.7549	1.98543e-06	6.24489e-06	chr18	+	lncRNA	DLGAP1-AS2
ENSG00000090534	42.7144	2.01641	0.456121	4.42078	9.83454e-06	2.8831e-05	chr3	-	protein_coding	THPO
ENSG00000121207	54.0913	2.01551	0.400944	5.0269	4.98467e-07	1.6609e-06	chr4	+	protein_coding	LRAT
ENSG00000226849	44.6449	2.01259	0.471738	4.26633	1.98712e-05	5.62129e-05	chr1	+	lncRNA	ENSG00000226849
ENSG00000247011	62.7334	2.00977	0.390833	5.14226	2.7145e-07	9.29652e-07	chr17	-	lncRNA	ENSG00000247011
ENSG00000227268	39.9257	2.00763	0.494275	4.06177	4.87031e-05	0.000131249	chr10	-	protein_coding	KLLN
ENSG00000249815	190.981	2.00713	0.248356	8.08166	6.38923e-16	4.1197e-15	chr4	-	lncRNA	ENSG00000249815
ENSG00000177675	39.9083	2.00651	0.527222	3.80581	0.000141342	0.00036257	chr12	-	protein_coding	CD163L1
ENSG00000223715	142.578	2.00374	0.246511	8.1284	4.35005e-16	2.82567e-15	chr3	-	lncRNA	LINC01208
ENSG00000254530	67.713	2.00217	0.360074	5.56044	2.69099e-08	1.00649e-07	chr11	-	lncRNA	LINC02755
ENSG00000106483	44.4183	2.00068	0.469944	4.25727	2.06941e-05	5.84246e-05	chr7	-	protein_coding	SFRP4
ENSG00000234418	265.441	1.99929	0.201722	9.91112	3.72445e-23	3.62739e-22	chr7	+	lncRNA	ENSG00000234418
ENSG00000249740	778.296	1.99852	0.12862	15.5382	1.91328e-54	5.36969e-53	chr5	-	lncRNA	OSMR-DT
ENSG00000129596	365.026	1.99664	0.168679	11.837	2.51375e-32	3.59168e-31	chr5	-	protein_coding	CDO1
ENSG00000283321	147.307	1.99657	0.264248	7.55565	4.1677e-14	2.38066e-13	chr7	+	protein_coding	ENSG00000283321
ENSG00000158816	75.5793	1.99525	0.359684	5.54723	2.90231e-08	1.08223e-07	chr1	+	protein_coding	VWA5B1
ENSG00000245848	357.683	1.99468	0.18024	11.0668	1.81851e-28	2.23133e-27	chr19	-	protein_coding	CEBPA
ENSG00000144290	211.108	1.99177	0.231694	8.59658	8.21274e-18	5.94184e-17	chr2	+	protein_coding	SLC4A10
ENSG00000254271	44.0157	1.99102	0.453568	4.38969	1.13512e-05	3.30391e-05	chr10	+	lncRNA	ANK3-DT
ENSG00000171587	48.919	1.991	0.405018	4.91582	8.84116e-07	2.86821e-06	chr21	-	protein_coding	DSCAM
ENSG00000115896	6706.98	1.98935	0.085212	23.3459	1.51775e-120	1.22069e-118	chr2	+	protein_coding	PLCL1
ENSG00000279755	26.2526	1.98874	0.55569	3.57887	0.000345087	0.000839427	chr5	-	TEC	ENSG00000279755
ENSG00000263585	28.1123	1.98853	0.548337	3.62648	0.000287311	0.000706133	chr17	+	lncRNA	ENSG00000263585
ENSG00000188107	68.6986	1.98703	0.345569	5.75002	8.92312e-09	3.47475e-08	chr6	-	protein_coding	EYS
ENSG00000261348	453.936	1.98508	0.167982	11.8172	3.18022e-32	4.51841e-31	chr16	-	lncRNA	LINC02136
ENSG00000048740	34249.6	1.98339	0.0665398	29.8076	3.11311e-195	4.98996e-193	chr10	+	protein_coding	CELF2
ENSG00000116663	47.859	1.98285	0.442374	4.48231	7.38409e-06	2.19126e-05	chr1	+	protein_coding	FBXO6
ENSG00000205795	183.205	1.98246	0.22659	8.74908	2.15096e-18	1.61046e-17	chr2	-	protein_coding	CYS1
ENSG00000248973	24.2221	1.97949	0.553833	3.57415	0.000351361	0.000853777	chr5	-	lncRNA	ENSG00000248973
ENSG00000101746	5028.67	1.97927	0.0859759	23.0212	2.86011e-117	2.19929e-115	chr18	-	protein_coding	NOL4
ENSG00000248587	1520	1.97888	0.111057	17.8185	5.0778e-71	1.96557e-69	chr5	+	lncRNA	GDNF-AS1
ENSG00000267786	175.066	1.97862	0.236568	8.36386	6.06973e-17	4.16375e-16	chr19	+	lncRNA	ENSG00000267786
ENSG00000072657	79.4154	1.97829	0.317488	6.23108	4.63232e-10	1.98848e-09	chr12	+	protein_coding	TRHDE
ENSG00000271746	37.3341	1.9763	0.49445	3.99697	6.41587e-05	0.000170857	chr1	+	lncRNA	ENSG00000271746
ENSG00000138771	5670.4	1.97566	0.0756879	26.1027	3.39325e-150	3.59227e-148	chr4	+	protein_coding	SHROOM3
ENSG00000080224	14304.9	1.97475	0.0767772	25.7204	6.90392e-146	7.01518e-144	chr3	+	protein_coding	EPHA6
ENSG00000225420	35.6742	1.97318	0.509808	3.87045	0.000108636	0.000282686	chr2	+	lncRNA	ENSG00000225420
ENSG00000198515	290.957	1.97315	0.189912	10.3898	2.75862e-25	2.95061e-24	chr4	-	protein_coding	CNGA1
ENSG00000152154	158.234	1.97311	0.249095	7.92112	2.35372e-15	1.46215e-14	chr2	+	protein_coding	TMEM178A
ENSG00000215866	339.228	1.97172	0.179136	11.0068	3.54196e-28	4.28823e-27	chr1	-	lncRNA	LINC01356
ENSG00000287516	185.756	1.97065	0.244807	8.04982	8.29141e-16	5.30115e-15	chr1	+	lncRNA	ENSG00000287516
ENSG00000286122	42.7401	1.96955	0.518971	3.79512	0.000147574	0.000377451	chr8	+	lncRNA	ENSG00000286122
ENSG00000226900	45.6223	1.9682	0.481446	4.08809	4.34931e-05	0.000117935	chr10	-	lncRNA	ENSG00000226900
ENSG00000255471	142.17	1.96588	0.29608	6.6397	3.14327e-11	1.46576e-10	chr11	-	lncRNA	ENSG00000255471
ENSG00000197635	271.84	1.96233	0.20686	9.48625	2.39488e-21	2.11936e-20	chr2	-	protein_coding	DPP4
ENSG00000245680	90.2463	1.96199	0.327219	5.99595	2.02299e-09	8.3099e-09	chr19	-	protein_coding	ZNF585B
ENSG00000204700	40.2088	1.96126	0.467994	4.19079	2.77988e-05	7.71526e-05	chr6	+	protein_coding	OR2J2
ENSG00000231023	49.6336	1.96092	0.418234	4.68856	2.75138e-06	8.537e-06	chr6	+	lncRNA	LINC00326
ENSG00000117069	3673.97	1.9581	0.118802	16.482	4.94004e-61	1.59716e-59	chr1	+	protein_coding	ST6GALNAC5
ENSG00000038427	5688.49	1.95696	0.0958218	20.4229	1.04702e-92	5.77027e-91	chr5	+	protein_coding	VCAN
ENSG00000142065	1442.74	1.95451	0.100836	19.3831	1.0718e-83	5.09294e-82	chr19	-	protein_coding	ZFP14
ENSG00000233757	2772.64	1.95334	0.085432	22.8643	1.05348e-115	7.99278e-114	chr2	+	protein_coding	ENSG00000233757
ENSG00000225439	253.747	1.95279	0.193005	10.1178	4.6053e-24	4.66287e-23	chr2	+	lncRNA	BOLA3-DT
ENSG00000198182	182.537	1.95151	0.232093	8.40831	4.15975e-17	2.88131e-16	chr19	-	protein_coding	ZNF607
ENSG00000131981	234.148	1.94961	0.221852	8.78787	1.52423e-18	1.15068e-17	chr14	+	protein_coding	LGALS3
ENSG00000124762	324.791	1.94877	0.174086	11.1943	4.3476e-29	5.46717e-28	chr6	+	protein_coding	CDKN1A
ENSG00000167637	2685.86	1.94847	0.0854603	22.7996	4.62259e-115	3.46101e-113	chr19	+	protein_coding	ZNF283
ENSG00000244649	1205.69	1.94804	0.112367	17.3364	2.50019e-67	9.13433e-66	chr17	+	lncRNA	LINC02086
ENSG00000247498	43.8538	1.94696	0.51367	3.7903	0.000150463	0.000384278	chr12	+	lncRNA	GPRC5D-AS1
ENSG00000165899	74.2762	1.94602	0.356958	5.45168	4.98949e-08	1.82084e-07	chr12	+	protein_coding	OTOGL
ENSG00000167306	13324.9	1.94558	0.0764166	25.4602	5.44224e-143	5.33926e-141	chr18	-	protein_coding	MYO5B
ENSG00000174514	363.922	1.94432	0.174381	11.1499	7.1691e-29	8.92647e-28	chr1	+	protein_coding	MFSD4A
ENSG00000124496	12987.9	1.9442	0.0712293	27.2949	4.8712e-164	5.74474e-162	chr6	-	protein_coding	TRERF1
ENSG00000198807	971.545	1.94346	0.118857	16.3513	4.26084e-60	1.33952e-58	chr14	+	protein_coding	PAX9
ENSG00000139714	66.2949	1.94238	0.363836	5.33861	9.36632e-08	3.34306e-07	chr12	-	protein_coding	MORN3
ENSG00000077092	19319.3	1.94098	0.0841053	23.078	7.69808e-118	5.95973e-116	chr3	+	protein_coding	RARB
ENSG00000162745	326.305	1.94043	0.199281	9.73716	2.09332e-22	1.95592e-21	chr1	-	protein_coding	OLFML2B
ENSG00000145526	46.2761	1.93978	0.413225	4.69424	2.67597e-06	8.31845e-06	chr5	-	protein_coding	CDH18
ENSG00000198010	6934.33	1.93883	0.0753719	25.7234	6.39058e-146	6.52269e-144	chr8	+	protein_coding	DLGAP2
ENSG00000286061	51.8029	1.93724	0.409774	4.72758	2.27207e-06	7.11344e-06	chr1	-	lncRNA	RCAN3AS
ENSG00000185477	2125.6	1.93554	0.0965142	20.0544	1.8463e-89	9.61638e-88	chr4	-	protein_coding	GPRIN3
ENSG00000250155	66.9152	1.93419	0.364986	5.29937	1.16205e-07	4.11024e-07	chr5	-	lncRNA	ENSG00000250155
ENSG00000267097	57.9046	1.93206	0.374706	5.1562	2.52009e-07	8.65679e-07	chr18	-	lncRNA	SLC14A2-AS1
ENSG00000139194	69.4185	1.93196	0.388683	4.97054	6.67661e-07	2.19668e-06	chr12	-	protein_coding	RBP5
ENSG00000203697	34.7609	1.9299	0.531397	3.63176	0.000281498	0.000692892	chr1	-	protein_coding	CAPN8
ENSG00000006128	36.1497	1.92987	0.470889	4.09837	4.16078e-05	0.000113146	chr7	+	protein_coding	TAC1
ENSG00000265962	195.267	1.92953	0.234937	8.21296	2.15802e-16	1.42953e-15	chr18	-	lncRNA	GACAT2
ENSG00000127220	244.173	1.92893	0.20172	9.56238	1.15078e-21	1.03162e-20	chr19	-	protein_coding	ABHD8
ENSG00000237188	314.58	1.92803	0.185458	10.396	2.58538e-25	2.76791e-24	chr1	+	lncRNA	ENSG00000237188
ENSG00000224184	39.3986	1.92566	0.465092	4.14038	3.46732e-05	9.51068e-05	chr2	+	lncRNA	MIR3681HG
ENSG00000197863	2421.36	1.92499	0.0871666	22.084	4.49969e-108	3.04814e-106	chr19	-	protein_coding	ZNF790
ENSG00000288018	1260.78	1.92486	0.112269	17.1451	6.83709e-66	2.43535e-64	chr11	+	lncRNA	ENSG00000288018
ENSG00000196437	2910.33	1.92384	0.0823007	23.3757	7.55067e-121	6.11605e-119	chr19	-	protein_coding	ZNF569
ENSG00000269954	222.794	1.92258	0.213784	8.99309	2.40365e-19	1.89832e-18	chr8	-	lncRNA	ENSG00000269954
ENSG00000112769	2279.53	1.92208	0.105054	18.2962	8.8797e-75	3.62856e-73	chr6	-	protein_coding	LAMA4
ENSG00000071909	30.7802	1.92126	0.543095	3.53761	0.000403765	0.000973423	chr2	+	protein_coding	MYO3B
ENSG00000246705	80.6669	1.92074	0.373395	5.144	2.68943e-07	9.2176e-07	chr12	+	protein_coding	H2AJ
ENSG00000157214	1134.43	1.91976	0.121847	15.7555	6.29333e-56	1.83644e-54	chr7	+	protein_coding	STEAP2
ENSG00000273384	30.2964	1.91761	0.524715	3.65458	0.0002576	0.000637516	chr1	+	lncRNA	ENSG00000273384
ENSG00000287729	234.626	1.91731	0.211419	9.06876	1.20383e-19	9.62427e-19	chrX	-	lncRNA	ENSG00000287729
ENSG00000090530	615.321	1.917	0.139632	13.7289	6.81517e-43	1.38007e-41	chr3	-	protein_coding	P3H2
ENSG00000111907	4139.07	1.91577	0.0825641	23.2034	4.20236e-119	3.32118e-117	chr6	+	protein_coding	TPD52L1
ENSG00000089250	215.984	1.91549	0.230781	8.30004	1.04078e-16	7.02317e-16	chr12	-	protein_coding	NOS1
ENSG00000257060	48.3465	1.91484	0.419112	4.56881	4.90506e-06	1.47775e-05	chr15	+	lncRNA	ENSG00000257060
ENSG00000187720	29424.9	1.91471	0.0699314	27.3798	4.77317e-165	5.71801e-163	chr15	+	protein_coding	THSD4
ENSG00000259347	161.089	1.91468	0.25009	7.65599	1.9183e-14	1.12185e-13	chr15	-	lncRNA	ENSG00000259347
ENSG00000289342	65.4398	1.91386	0.39442	4.85236	1.22003e-06	3.9073e-06	chr4	+	lncRNA	ENSG00000289342
ENSG00000237928	66.1297	1.91217	0.398222	4.80177	1.57268e-06	4.98272e-06	chr1	-	lncRNA	NFIA-AS2
ENSG00000283597	179.92	1.91088	0.23755	8.04411	8.68731e-16	5.54492e-15	chr15	-	transcribed_unitary_pseudogene	FAM169B
ENSG00000174015	34.2179	1.91079	0.508637	3.75668	0.000172182	0.000436126	chr13	+	protein_coding	CBY2
ENSG00000100867	76.307	1.90702	0.401683	4.74759	2.05859e-06	6.46551e-06	chr14	+	protein_coding	DHRS2
ENSG00000188681	821.992	1.90664	0.120054	15.8815	8.5134e-57	2.51327e-55	chr21	-	transcribed_unprocessed_pseudogene	TEKT4P2
ENSG00000121075	32.7753	1.9057	0.523474	3.64048	0.000272133	0.000671439	chr17	+	protein_coding	TBX4
ENSG00000269026	874.564	1.9056	0.121844	15.6397	3.90361e-55	1.11341e-53	chr19	+	protein_coding	ENSG00000269026
ENSG00000227646	291.563	1.90221	0.184028	10.3365	4.81695e-25	5.09947e-24	chr7	-	lncRNA	STEAP2-AS1
ENSG00000235750	1287.57	1.90149	0.123834	15.3552	3.26893e-53	8.82612e-52	chr1	-	protein_coding	KIAA0040
ENSG00000157554	427.265	1.90067	0.184115	10.3233	5.5302e-25	5.83285e-24	chr21	-	protein_coding	ERG
ENSG00000174125	54.1256	1.9004	0.399833	4.75299	2.00431e-06	6.30113e-06	chr4	-	protein_coding	TLR1
ENSG00000284685	39.6449	1.8997	0.475051	3.99893	6.36282e-05	0.000169515	chr16	+	lncRNA	ENSG00000284685
ENSG00000164303	56.0439	1.8973	0.427949	4.43349	9.27217e-06	2.72878e-05	chr4	-	protein_coding	ENPP6
ENSG00000118515	439.524	1.89698	0.152929	12.4043	2.47752e-35	3.91876e-34	chr6	-	protein_coding	SGK1
ENSG00000259448	86.6596	1.89687	0.331514	5.72185	1.05372e-08	4.08024e-08	chr15	+	lncRNA	LINC02352
ENSG00000287506	35.3732	1.89659	0.523397	3.62362	0.000290505	0.000713519	chr17	-	lncRNA	ENSG00000287506
ENSG00000167914	34.208	1.89635	0.487703	3.88834	0.000100934	0.000263428	chr17	+	protein_coding	GSDMA
ENSG00000117643	6591.87	1.89589	0.0741949	25.5528	5.11014e-144	5.1014e-142	chr1	+	protein_coding	MAN1C1
ENSG00000074527	1600.04	1.8956	0.106622	17.7786	1.03445e-70	3.9907e-69	chr12	-	protein_coding	NTN4
ENSG00000251574	133.169	1.89299	0.245086	7.72379	1.12921e-14	6.71067e-14	chr5	-	lncRNA	ENSG00000251574
ENSG00000272438	696.813	1.89248	0.140955	13.4262	4.2488e-41	8.18856e-40	chr1	+	lncRNA	ENSG00000272438
ENSG00000163364	268.043	1.89028	0.194643	9.71151	2.69321e-22	2.49696e-21	chr2	-	lncRNA	LINC01116
ENSG00000128000	2896.48	1.89001	0.0917119	20.6081	2.32292e-94	1.3218e-92	chr19	-	protein_coding	ZNF780B
ENSG00000175832	32.9373	1.88968	0.49607	3.80931	0.000139357	0.000357842	chr17	-	protein_coding	ETV4
ENSG00000101000	457.807	1.88763	0.164168	11.4981	1.34819e-30	1.78512e-29	chr20	+	protein_coding	PROCR
ENSG00000250994	155.966	1.88255	0.255508	7.36789	1.73348e-13	9.50742e-13	chr5	+	lncRNA	ENSG00000250994
ENSG00000112964	6979.07	1.88221	0.084671	22.2297	1.77441e-109	1.22386e-107	chr5	+	protein_coding	GHR
ENSG00000144331	13182	1.87901	0.0775909	24.2168	1.47876e-129	1.27978e-127	chr2	-	protein_coding	ZNF385B
ENSG00000124459	3147.68	1.87771	0.0846713	22.1764	5.80277e-109	3.96627e-107	chr19	-	protein_coding	ZNF45
ENSG00000079841	251.918	1.87654	0.215775	8.69672	3.41621e-18	2.53525e-17	chr6	+	protein_coding	RIMS1
ENSG00000143032	261.369	1.87643	0.201541	9.31044	1.27301e-20	1.07914e-19	chr1	-	protein_coding	BARHL2
ENSG00000172348	2091.23	1.87573	0.100922	18.5858	4.18608e-77	1.76443e-75	chr6	-	protein_coding	RCAN2
ENSG00000172403	325.231	1.87322	0.184555	10.1499	3.31616e-24	3.3832e-23	chr4	+	protein_coding	SYNPO2
ENSG00000233930	301.364	1.87319	0.181489	10.3212	5.64902e-25	5.95265e-24	chr11	+	lncRNA	KRTAP5-AS1
ENSG00000135899	510.18	1.87174	0.148676	12.5894	2.41606e-36	3.92519e-35	chr2	-	protein_coding	SP110
ENSG00000078081	348.328	1.87168	0.174558	10.7224	7.98669e-27	9.0847e-26	chr3	-	protein_coding	LAMP3
ENSG00000166415	46.78	1.87084	0.425783	4.39389	1.11339e-05	3.24563e-05	chr15	-	protein_coding	WDR72
ENSG00000072858	1049.83	1.87	0.124211	15.055	3.19969e-51	8.21987e-50	chr3	+	protein_coding	SIDT1
ENSG00000138449	251.224	1.86992	0.199196	9.38732	6.15436e-21	5.31813e-20	chr2	-	protein_coding	SLC40A1
ENSG00000205002	41.455	1.86626	0.469098	3.97841	6.93778e-05	0.00018411	chr8	+	protein_coding	AARD
ENSG00000223812	39.931	1.86538	0.482219	3.86833	0.000109585	0.000284994	chr3	+	lncRNA	ENSG00000223812
ENSG00000283698	186.233	1.86499	0.244797	7.61854	2.56559e-14	1.48513e-13	chr2	-	transcribed_unitary_pseudogene	VINAC1P
ENSG00000176593	207.39	1.86307	0.207846	8.96369	3.13983e-19	2.46519e-18	chr19	+	lncRNA	ENSG00000176593
ENSG00000178460	68.9526	1.86289	0.348138	5.35101	8.74656e-08	3.13069e-07	chr8	+	protein_coding	MCMDC2
ENSG00000251141	1100.04	1.86081	0.117982	15.7719	4.85584e-56	1.42061e-54	chr5	-	lncRNA	MRPS30-DT
ENSG00000233358	305.722	1.86029	0.171981	10.8168	2.86531e-27	3.32911e-26	chr6	-	lncRNA	ENSG00000233358
ENSG00000225506	3193.71	1.85834	0.093971	19.7757	4.81951e-87	2.43771e-85	chr1	-	lncRNA	CYP4A22-AS1
ENSG00000197171	242.127	1.85747	0.198191	9.37211	7.10942e-21	6.12249e-20	chr6	+	transcribed_unprocessed_pseudogene	ENSG00000197171
ENSG00000282728	67.2079	1.85705	0.416639	4.4572	8.30358e-06	2.45102e-05	chr11	+	lncRNA	PGR-AS1
ENSG00000169252	105.307	1.85492	0.342095	5.42224	5.88574e-08	2.13253e-07	chr5	+	protein_coding	ADRB2
ENSG00000150873	77.0905	1.85269	0.333475	5.55572	2.76465e-08	1.03293e-07	chr2	+	protein_coding	C2orf50
ENSG00000233080	1428.97	1.85256	0.100352	18.4607	4.28004e-76	1.78095e-74	chr22	-	transcribed_processed_pseudogene	LINC01399
ENSG00000170989	161.926	1.85123	0.254994	7.25989	3.87398e-13	2.08158e-12	chr1	+	protein_coding	S1PR1
ENSG00000196353	2057.8	1.8511	0.121454	15.2412	1.88391e-52	4.98602e-51	chr3	-	protein_coding	CPNE4
ENSG00000138166	616.803	1.85038	0.143853	12.863	7.26922e-38	1.24966e-36	chr10	+	protein_coding	DUSP5
ENSG00000258700	65.5893	1.85024	0.351721	5.26052	1.43651e-07	5.0403e-07	chr14	+	lncRNA	LINC00871
ENSG00000079101	150.423	1.84873	0.260879	7.08655	1.37497e-12	7.12234e-12	chr18	+	protein_coding	CLUL1
ENSG00000125845	230.949	1.84773	0.219485	8.41847	3.81442e-17	2.65342e-16	chr20	+	protein_coding	BMP2
ENSG00000070731	139.899	1.84716	0.262849	7.02746	2.10326e-12	1.07554e-11	chr17	-	protein_coding	ST6GALNAC2
ENSG00000013364	130.705	1.84615	0.280926	6.57166	4.9759e-11	2.28894e-10	chr16	+	protein_coding	MVP
ENSG00000164107	195.885	1.84602	0.228735	8.07055	6.99801e-16	4.50457e-15	chr4	-	protein_coding	HAND2
ENSG00000230393	35.4817	1.84536	0.509806	3.61974	0.000294899	0.000723453	chr2	+	lncRNA	ENSG00000230393
ENSG00000185634	96.3371	1.84424	0.309125	5.966	2.43139e-09	9.90886e-09	chr15	-	protein_coding	SHC4
ENSG00000287067	248.894	1.84367	0.202363	9.1107	8.18509e-20	6.6158e-19	chr5	-	transcribed_processed_pseudogene	ENSG00000287067
ENSG00000272849	96.5436	1.84172	0.300486	6.12915	8.83505e-10	3.71572e-09	chr12	+	lncRNA	ENSG00000272849
ENSG00000123700	65.7669	1.84105	0.383152	4.805	1.54751e-06	4.90774e-06	chr17	+	protein_coding	KCNJ2
ENSG00000229474	264.191	1.83965	0.201589	9.12574	7.12481e-20	5.77932e-19	chr15	-	protein_coding	PATL2
ENSG00000005471	366.564	1.83856	0.181208	10.1461	3.44764e-24	3.50947e-23	chr7	-	protein_coding	ABCB4
ENSG00000178997	63.4412	1.83849	0.381844	4.81477	1.47367e-06	4.67944e-06	chr15	-	protein_coding	EXD1
ENSG00000288563	31.2402	1.83575	0.511521	3.58881	0.000332192	0.00080952	chr4	-	lncRNA	ENSG00000288563
ENSG00000257261	6408.8	1.83492	0.0977123	18.7788	1.12614e-78	4.88231e-77	chr12	+	lncRNA	ENSG00000257261
ENSG00000134986	2009.24	1.83488	0.108737	16.8745	6.93046e-64	2.37567e-62	chr5	-	protein_coding	NREP
ENSG00000145569	4210.71	1.83446	0.0821695	22.3253	2.09977e-110	1.47965e-108	chr5	+	protein_coding	OTULINL
ENSG00000253304	90.3609	1.83418	0.310458	5.90798	3.46328e-09	1.39444e-08	chr1	-	protein_coding	TMEM200B
ENSG00000143882	757.88	1.83369	0.126604	14.4837	1.53617e-47	3.54253e-46	chr2	+	protein_coding	ATP6V1C2
ENSG00000091129	11177.1	1.8304	0.0832474	21.9875	3.79388e-107	2.48854e-105	chr7	-	protein_coding	NRCAM
ENSG00000255650	91.2265	1.83038	0.367348	4.98269	6.27056e-07	2.06667e-06	chr12	-	lncRNA	FAM222A-AS1
ENSG00000164946	684.462	1.82969	0.154811	11.8188	3.12005e-32	4.4357e-31	chr9	-	protein_coding	FREM1
ENSG00000273492	64.6784	1.82889	0.39374	4.64492	3.40212e-06	1.04431e-05	chr21	+	lncRNA	APP-DT
ENSG00000287625	466.997	1.82687	0.156497	11.6735	1.7405e-31	2.41116e-30	chr2	+	lncRNA	ENSG00000287625
ENSG00000179546	237.821	1.82663	0.200628	9.10458	8.66003e-20	6.98727e-19	chr1	-	protein_coding	HTR1D
ENSG00000272688	47.5387	1.82662	0.427761	4.27019	1.95308e-05	5.53185e-05	chr18	-	lncRNA	ENSG00000272688
ENSG00000173698	1372.19	1.82575	0.114292	15.9745	1.92437e-57	5.77083e-56	chrX	-	protein_coding	ADGRG2
ENSG00000266921	38.897	1.82526	0.497699	3.66741	0.000245022	0.000608041	chr19	-	lncRNA	ZNF230-DT
ENSG00000197385	77.4387	1.82328	0.334577	5.44951	5.0508e-08	1.84292e-07	chr3	+	protein_coding	ZNF860
ENSG00000227733	61.9307	1.82197	0.379687	4.79861	1.5977e-06	5.05846e-06	chr1	-	lncRNA	ENSG00000227733
ENSG00000269069	151.306	1.82157	0.253475	7.18639	6.65283e-13	3.5289e-12	chr19	-	processed_pseudogene	ENSG00000269069
ENSG00000256294	1711.58	1.81854	0.0930795	19.5374	5.27659e-85	2.56078e-83	chr19	+	protein_coding	ZNF225
ENSG00000187800	39.3516	1.81726	0.510248	3.56151	0.000368725	0.000892729	chr1	+	protein_coding	PEAR1
ENSG00000120784	3187.39	1.81628	0.0853578	21.2784	1.79905e-100	1.10671e-98	chr19	-	protein_coding	ZFP30
ENSG00000179344	545.812	1.81345	0.157719	11.498	1.35002e-30	1.7865e-29	chr6	-	protein_coding	HLA-DQB1
ENSG00000173436	249.996	1.81224	0.189953	9.54046	1.42204e-21	1.26731e-20	chr1	+	protein_coding	MICOS10
ENSG00000267680	1600.17	1.81058	0.0979338	18.4878	2.58947e-76	1.07947e-74	chr19	+	protein_coding	ZNF224
ENSG00000240694	572.269	1.81019	0.163966	11.04	2.45091e-28	2.99437e-27	chr8	-	protein_coding	PNMA2
ENSG00000259577	74.8119	1.80977	0.337318	5.36517	8.08711e-08	2.90287e-07	chr15	+	lncRNA	CERNA1
ENSG00000107295	7495.13	1.80883	0.0759354	23.8206	2.04185e-125	1.70862e-123	chr9	+	protein_coding	SH3GL2
ENSG00000168913	49.4515	1.80855	0.403979	4.47684	7.57558e-06	2.24545e-05	chr9	-	protein_coding	ENHO
ENSG00000172936	96.3739	1.80786	0.300113	6.02394	1.70216e-09	7.02629e-09	chr3	+	protein_coding	MYD88
ENSG00000112333	243.354	1.80649	0.196126	9.21088	3.23461e-20	2.6675e-19	chr6	+	protein_coding	NR2E1
ENSG00000122025	588.623	1.80526	0.13455	13.417	4.8093e-41	9.23752e-40	chr13	-	protein_coding	FLT3
ENSG00000075290	110.497	1.80502	0.288995	6.24583	4.21551e-10	1.81378e-09	chr10	+	protein_coding	WNT8B
ENSG00000180044	65.0584	1.80484	0.379201	4.7596	1.93981e-06	6.10847e-06	chr3	+	protein_coding	C3orf80
ENSG00000287064	39.0101	1.80481	0.503612	3.58373	0.000338724	0.000824831	chr1	+	lncRNA	ENSG00000287064
ENSG00000267461	212.163	1.8021	0.236902	7.60694	2.80659e-14	1.62052e-13	chr17	+	lncRNA	ENSG00000267461
ENSG00000101349	1222.34	1.80156	0.104051	17.3141	3.68074e-67	1.33403e-65	chr20	-	protein_coding	PAK5
ENSG00000270084	58.7726	1.79962	0.39624	4.54175	5.57884e-06	1.67431e-05	chr1	+	lncRNA	GAS5-AS1
ENSG00000152779	68.0438	1.79962	0.368506	4.88355	1.04193e-06	3.36054e-06	chr10	-	protein_coding	SLC16A12
ENSG00000221866	2433.96	1.79896	0.116857	15.3946	1.77959e-53	4.84513e-52	chr7	-	protein_coding	PLXNA4
ENSG00000232104	5773.51	1.7987	0.093741	19.188	4.65979e-82	2.14266e-80	chr9	+	lncRNA	RFX3-DT
ENSG00000225330	136.804	1.79507	0.269877	6.65145	2.90218e-11	1.35612e-10	chr21	+	lncRNA	ENSG00000225330
ENSG00000085831	3225.24	1.79444	0.0871148	20.5985	2.82892e-94	1.60571e-92	chr1	-	protein_coding	TTC39A
ENSG00000286496	104.568	1.79421	0.303222	5.91713	3.27606e-09	1.3214e-08	chr1	+	lncRNA	ENSG00000286496
ENSG00000104267	9585.22	1.79348	0.208292	8.61038	7.28164e-18	5.28837e-17	chr8	+	protein_coding	CA2
ENSG00000272636	164.5	1.79222	0.246038	7.28434	3.23241e-13	1.74219e-12	chr17	-	protein_coding	DOC2B
ENSG00000215274	38.5499	1.7922	0.479057	3.74109	0.000183224	0.000461988	chrX	+	protein_coding	GAGE10
ENSG00000127990	3030.3	1.79102	0.0848669	21.1039	7.32329e-99	4.43312e-97	chr7	-	protein_coding	SGCE
ENSG00000197808	1981.01	1.79027	0.0932555	19.1975	3.88542e-82	1.79021e-80	chr19	-	protein_coding	ZNF461
ENSG00000269235	73.8548	1.78826	0.327629	5.45818	4.81048e-08	1.75749e-07	chr19	+	lncRNA	ZNF350-AS1
ENSG00000261488	136.996	1.78814	0.255128	7.00881	2.40354e-12	1.22278e-11	chr3	+	lncRNA	TBILA
ENSG00000276975	174.983	1.78744	0.233848	7.64361	2.11221e-14	1.23173e-13	chr1	+	transcribed_unprocessed_pseudogene	HYDIN2
ENSG00000284632	246.676	1.78718	0.19141	9.3369	9.91978e-21	8.45317e-20	chr1	-	lncRNA	ENSG00000284632
ENSG00000132518	85.3641	1.78708	0.369578	4.83546	1.32837e-06	4.23876e-06	chr17	+	protein_coding	GUCY2D
ENSG00000196218	164.55	1.7864	0.232107	7.69648	1.3987e-14	8.26688e-14	chr19	+	protein_coding	RYR1
ENSG00000086289	1770.7	1.7863	0.097458	18.3289	4.86708e-75	1.99244e-73	chr7	+	protein_coding	EPDR1
ENSG00000111801	734.098	1.78621	0.139429	12.8109	1.42466e-37	2.42714e-36	chr6	+	protein_coding	BTN3A3
ENSG00000281344	6884.03	1.78385	0.0727036	24.536	6.10332e-133	5.4692e-131	chr12	+	lncRNA	HELLPAR
ENSG00000270011	1117.09	1.78354	0.108876	16.3814	2.5949e-60	8.23746e-59	chr19	+	protein_coding	ZNF559-ZNF177
ENSG00000176406	10774	1.78129	0.0950682	18.737	2.47098e-78	1.06318e-76	chr8	+	protein_coding	RIMS2
ENSG00000289516	272.65	1.77854	0.192052	9.2607	2.03091e-20	1.69884e-19	chr12	+	lncRNA	ENSG00000289516
ENSG00000106536	1195.19	1.77766	0.104817	16.9597	1.63164e-64	5.66125e-63	chr7	+	protein_coding	POU6F2
ENSG00000251670	697.877	1.77692	0.145121	12.2444	1.80099e-34	2.77537e-33	chr5	+	lncRNA	ENSG00000251670
ENSG00000132141	649.988	1.77461	0.133894	13.2539	4.28268e-40	7.9574e-39	chr17	-	protein_coding	CCT6B
ENSG00000197841	524.319	1.77323	0.146729	12.085	1.26707e-33	1.89486e-32	chr19	+	protein_coding	ZNF181
ENSG00000169116	1459.59	1.7711	0.100133	17.6875	5.234e-70	1.9955e-68	chr4	+	protein_coding	PARM1
ENSG00000163975	2260.19	1.77094	0.0948935	18.6624	1.00144e-77	4.2765e-76	chr3	-	protein_coding	MELTF
ENSG00000105976	5042.57	1.76654	0.0748351	23.6058	3.35774e-123	2.75904e-121	chr7	+	protein_coding	MET
ENSG00000227888	565.515	1.76593	0.15568	11.3433	8.00536e-30	1.03118e-28	chr8	+	lncRNA	FAM66A
ENSG00000256825	32.0725	1.76557	0.499201	3.53678	0.00040503	0.00097637	chr12	+	protein_coding	ENSG00000256825
ENSG00000164616	1243.56	1.76536	0.119767	14.74	3.57029e-49	8.57208e-48	chr5	+	transcribed_unitary_pseudogene	FBXL21P
ENSG00000138378	1088.88	1.76525	0.10995	16.055	5.27643e-58	1.60988e-56	chr2	-	protein_coding	STAT4
ENSG00000270977	606.852	1.7651	0.135252	13.0505	6.31304e-39	1.13054e-37	chr17	-	transcribed_processed_pseudogene	ENSG00000270977
ENSG00000223725	1398.11	1.76501	0.125162	14.1017	3.70578e-45	8.00258e-44	chr2	-	lncRNA	ENSG00000223725
ENSG00000248791	51.1203	1.76447	0.40275	4.38105	1.18107e-05	3.43107e-05	chr5	+	processed_pseudogene	ENSG00000248791
ENSG00000227591	132.289	1.76362	0.27907	6.31966	2.62148e-10	1.14745e-09	chr1	-	lncRNA	HSD11B1-AS1
ENSG00000128040	68.3674	1.76078	0.347934	5.06068	4.17768e-07	1.40435e-06	chr4	-	protein_coding	SPINK2
ENSG00000249464	153.112	1.75941	0.250939	7.01131	2.36097e-12	1.20192e-11	chr4	+	lncRNA	LINC01091
ENSG00000284391	77.8019	1.75933	0.340722	5.16355	2.42315e-07	8.33385e-07	chrX	-	lncRNA	ENSG00000284391
ENSG00000233058	40.449	1.75905	0.458679	3.83504	0.000125543	0.000324234	chr3	+	lncRNA	ATP13A3-DT
ENSG00000203876	470.82	1.75882	0.15975	11.0098	3.42611e-28	4.15238e-27	chr10	-	lncRNA	ADD3-AS1
ENSG00000133067	69.6906	1.75702	0.374667	4.68954	2.73825e-06	8.49929e-06	chr1	+	protein_coding	LGR6
ENSG00000120278	4358.69	1.75698	0.0879315	19.9812	8.02581e-89	4.1423e-87	chr6	+	protein_coding	PLEKHG1
ENSG00000227210	55.4981	1.75569	0.406441	4.31967	1.56262e-05	4.47436e-05	chr2	+	lncRNA	WDR35-DT
ENSG00000149970	305.641	1.75567	0.166538	10.5422	5.51883e-26	6.083e-25	chrX	+	protein_coding	CNKSR2
ENSG00000241163	441.526	1.75548	0.182372	9.62581	6.22152e-22	5.66206e-21	chr3	-	lncRNA	LINC00877
ENSG00000230490	766.863	1.75164	0.131187	13.3522	1.14965e-40	2.18059e-39	chr13	-	lncRNA	ENSG00000230490
ENSG00000186314	24638	1.75152	0.082487	21.2339	4.64804e-100	2.85159e-98	chr5	-	protein_coding	PRELID2
ENSG00000172164	7127.44	1.75073	0.0736811	23.761	8.4634e-125	7.05625e-123	chr8	-	protein_coding	SNTB1
ENSG00000248309	1579.4	1.7485	0.120251	14.5405	6.71053e-48	1.56655e-46	chr5	+	lncRNA	MEF2C-AS1
ENSG00000077327	598.333	1.74712	0.1387	12.5964	2.21104e-36	3.59725e-35	chr10	+	protein_coding	SPAG6
ENSG00000071575	1064.08	1.74141	0.113756	15.3083	6.72544e-53	1.7988e-51	chr2	+	protein_coding	TRIB2
ENSG00000271727	2003.69	1.74066	0.0952169	18.281	1.17238e-74	4.77361e-73	chr6	+	lncRNA	ENSG00000271727
ENSG00000166250	2140.91	1.73919	0.103228	16.8481	1.08362e-63	3.68675e-62	chr11	-	protein_coding	CLMP
ENSG00000187554	561.608	1.73786	0.146578	11.8562	1.99787e-32	2.86899e-31	chr1	-	protein_coding	TLR5
ENSG00000120318	874.846	1.73389	0.123829	14.0022	1.51045e-44	3.19808e-43	chr5	-	protein_coding	ARAP3
ENSG00000127412	42.8975	1.73245	0.490266	3.5337	0.000409779	0.000986939	chr7	-	protein_coding	TRPV5
ENSG00000286415	1886.69	1.73136	0.107893	16.0469	6.00874e-58	1.83086e-56	chr2	+	lncRNA	ENSG00000286415
ENSG00000244588	56.4184	1.73101	0.393347	4.40073	1.07889e-05	3.14909e-05	chr20	+	protein_coding	RAD21L1
ENSG00000231424	12480	1.72895	0.0919071	18.812	6.02769e-79	2.63839e-77	chr1	-	lncRNA	ENSG00000231424
ENSG00000253642	36.8995	1.72732	0.470813	3.66881	0.000243682	0.000604913	chr8	+	lncRNA	ENSG00000253642
ENSG00000204252	90.4051	1.72613	0.293156	5.88808	3.90705e-09	1.56564e-08	chr6	-	protein_coding	HLA-DOA
ENSG00000173530	1165.48	1.7256	0.116744	14.7811	1.94032e-49	4.67834e-48	chr8	-	protein_coding	TNFRSF10D
ENSG00000232451	327.824	1.72522	0.17102	10.0878	6.25373e-24	6.28438e-23	chr2	-	lncRNA	ENSG00000232451
ENSG00000186897	106.969	1.72443	0.281498	6.12592	9.01639e-10	3.78778e-09	chr12	-	protein_coding	C1QL4
ENSG00000280073	38.5292	1.72358	0.466817	3.69218	0.000222337	0.000554223	chr14	+	TEC	ENSG00000280073
ENSG00000136250	85.391	1.71904	0.330224	5.20568	1.93283e-07	6.70831e-07	chr7	-	protein_coding	AOAH
ENSG00000188372	1816.15	1.71711	0.119368	14.385	6.42978e-47	1.45911e-45	chr7	+	protein_coding	ZP3
ENSG00000287943	267.167	1.7168	0.187305	9.16582	4.91703e-20	4.01999e-19	chr18	-	lncRNA	ENSG00000287943
ENSG00000065621	1419.27	1.71636	0.107024	16.0372	7.02412e-58	2.13453e-56	chr10	+	protein_coding	GSTO2
ENSG00000232653	84.7537	1.71519	0.329627	5.20344	1.95634e-07	6.78371e-07	chr15	+	protein_coding	GOLGA8N
ENSG00000156222	49.3374	1.71483	0.406754	4.21589	2.48794e-05	6.94961e-05	chr15	+	protein_coding	SLC28A1
ENSG00000235072	566.04	1.71383	0.134904	12.7041	5.61316e-37	9.33244e-36	chr2	-	lncRNA	ARNILA
ENSG00000104043	786.058	1.71258	0.129071	13.2685	3.52461e-40	6.58651e-39	chr15	-	protein_coding	ATP8B4
ENSG00000165591	2080.52	1.71215	0.102421	16.7168	9.89199e-63	3.28209e-61	chrX	+	protein_coding	FAAH2
ENSG00000074410	3285.57	1.7118	0.0801419	21.3596	3.17795e-101	1.98174e-99	chr15	-	protein_coding	CA12
ENSG00000205693	99.883	1.71117	0.330978	5.17002	2.34066e-07	8.0623e-07	chr12	-	protein_coding	MANSC4
ENSG00000228793	260.296	1.71109	0.184021	9.29834	1.42661e-20	1.20442e-19	chr6	-	lncRNA	ENSG00000228793
ENSG00000154153	6661.61	1.71103	0.0706054	24.2337	9.81391e-130	8.52574e-128	chr5	-	protein_coding	RETREG1
ENSG00000277159	54.5832	1.7109	0.380806	4.49284	7.02806e-06	2.09023e-05	chr13	-	lncRNA	ENSG00000277159
ENSG00000267213	1985.48	1.70975	0.0896035	19.0813	3.60947e-81	1.63656e-79	chr19	-	lncRNA	DPY19L3-DT
ENSG00000012171	333.119	1.70899	0.172718	9.89471	4.38895e-23	4.25275e-22	chr3	+	protein_coding	SEMA3B
ENSG00000163273	307.646	1.70891	0.182423	9.36782	7.40444e-21	6.37174e-20	chr2	-	protein_coding	NPPC
ENSG00000267309	54.9442	1.70763	0.403473	4.23234	2.31271e-05	6.4875e-05	chr19	+	lncRNA	ZNF566-AS1
ENSG00000100593	332.763	1.70746	0.176004	9.70125	2.97825e-22	2.75449e-21	chr14	-	protein_coding	ISM2
ENSG00000124743	90.1682	1.70639	0.296638	5.75242	8.79772e-09	3.42826e-08	chr6	-	protein_coding	KLHL31
ENSG00000233073	58.7189	1.70572	0.381708	4.46865	7.87163e-06	2.32865e-05	chr7	-	lncRNA	GRM3-AS1
ENSG00000146221	874.463	1.70428	0.120423	14.1524	1.80405e-45	3.92562e-44	chr6	-	protein_coding	TCTE1
ENSG00000197321	20541.1	1.70317	0.07074	24.0765	4.405e-128	3.76925e-126	chr10	-	protein_coding	SVIL
ENSG00000081189	3063.69	1.70236	0.0843179	20.1898	1.20386e-90	6.37235e-89	chr5	-	protein_coding	MEF2C
ENSG00000273024	405.161	1.69793	0.17164	9.89239	4.49196e-23	4.3507e-22	chr7	+	transcribed_unprocessed_pseudogene	INTS4P2
ENSG00000118513	682.195	1.6975	0.13933	12.1833	3.81317e-34	5.82885e-33	chr6	+	protein_coding	MYB
ENSG00000179111	51.4393	1.69604	0.432344	3.9229	8.74902e-05	0.000229923	chr17	-	protein_coding	HES7
ENSG00000215374	997.129	1.69488	0.129988	13.0387	7.36745e-39	1.31522e-37	chr8	-	lncRNA	FAM66B
ENSG00000168702	60918.5	1.69388	0.0744077	22.7648	1.02332e-114	7.58692e-113	chr2	-	protein_coding	LRP1B
ENSG00000188452	406.537	1.69323	0.179966	9.4086	5.02768e-21	4.36775e-20	chr2	-	protein_coding	CERKL
ENSG00000220771	42.9992	1.69194	0.473533	3.57301	0.0003529	0.000857334	chr6	+	processed_pseudogene	BOLA2P3
ENSG00000081041	47.6928	1.69189	0.435218	3.88745	0.000101303	0.000264361	chr4	-	protein_coding	CXCL2
ENSG00000262484	70.6462	1.69005	0.361259	4.67822	2.89374e-06	8.95749e-06	chr19	-	protein_coding	CCER2
ENSG00000065609	1561.88	1.68928	0.127762	13.2221	6.53705e-40	1.20575e-38	chr6	-	protein_coding	SNAP91
ENSG00000171219	149.811	1.6879	0.241955	6.9761	3.03485e-12	1.53128e-11	chr11	-	protein_coding	CDC42BPG
ENSG00000260037	45.1827	1.68781	0.443524	3.80545	0.000141549	0.000363019	chr15	+	lncRNA	ENSG00000260037
ENSG00000267575	3939.28	1.68766	0.0835898	20.1898	1.2027e-90	6.37235e-89	chr19	+	lncRNA	ENSG00000267575
ENSG00000267313	4513.31	1.68636	0.0879394	19.1764	5.82461e-82	2.66748e-80	chr18	-	lncRNA	KC6
ENSG00000253549	245.451	1.68581	0.211241	7.98053	1.45701e-15	9.15855e-15	chr8	-	lncRNA	CA3-AS1
ENSG00000183111	1531.16	1.68463	0.101457	16.6044	6.4803e-62	2.12228e-60	chr5	+	protein_coding	ARHGEF37
ENSG00000285016	679.295	1.68457	0.148296	11.3595	6.64996e-30	8.5951e-29	chr2	-	lncRNA	ENSG00000285016
ENSG00000271013	424.615	1.68389	0.153427	10.9752	5.02965e-28	6.03797e-27	chr17	-	processed_pseudogene	LRRC37A9P
ENSG00000286732	36.762	1.68366	0.47116	3.57343	0.000352331	0.000856043	chr17	-	lncRNA	ENSG00000286732
ENSG00000125731	315.664	1.68156	0.179179	9.38483	6.30196e-21	5.44154e-20	chr19	-	protein_coding	SH2D3A
ENSG00000266714	1295.1	1.6814	0.107742	15.6058	6.64875e-55	1.88929e-53	chr17	+	protein_coding	MYO15B
ENSG00000258824	113.07	1.68007	0.281808	5.96174	2.49566e-09	1.01544e-08	chr14	-	lncRNA	ENSG00000258824
ENSG00000039139	397.698	1.68002	0.155363	10.8135	2.97098e-27	3.45013e-26	chr5	-	protein_coding	DNAH5
ENSG00000224481	60.0265	1.67979	0.395438	4.24792	2.15764e-05	6.07648e-05	chr1	+	lncRNA	ENSG00000224481
ENSG00000166960	377.398	1.67974	0.170031	9.87899	5.13487e-23	4.96706e-22	chr18	-	protein_coding	CCDC178
ENSG00000227954	1239.31	1.67889	0.115801	14.4981	1.24511e-47	2.87715e-46	chr6	-	lncRNA	TARID
ENSG00000285280	1190.89	1.6786	0.147981	11.3433	8.0051e-30	1.03118e-28	chr1	-	lncRNA	ENSG00000285280
ENSG00000215246	58.009	1.67837	0.375221	4.47302	7.71229e-06	2.28359e-05	chr5	-	lncRNA	ENSG00000215246
ENSG00000165409	222.718	1.67642	0.212995	7.87071	3.52639e-15	2.1588e-14	chr14	+	protein_coding	TSHR
ENSG00000286618	101.739	1.67244	0.29162	5.735	9.75134e-09	3.78432e-08	chr4	-	lncRNA	ENSG00000286618
ENSG00000161381	477.396	1.67202	0.152595	10.9573	6.13232e-28	7.32307e-27	chr17	-	protein_coding	PLXDC1
ENSG00000176641	3186.52	1.67192	0.0812179	20.5856	3.69389e-94	2.09146e-92	chr18	-	protein_coding	RNF152
ENSG00000173809	204.473	1.67104	0.20272	8.24309	1.67817e-16	1.1208e-15	chr19	+	protein_coding	TDRD12
ENSG00000186469	915.112	1.67089	0.120475	13.8692	9.73252e-44	2.01567e-42	chr14	+	protein_coding	GNG2
ENSG00000161544	147.676	1.67068	0.242089	6.90109	5.16061e-12	2.55906e-11	chr17	-	protein_coding	CYGB
ENSG00000104081	455.681	1.66503	0.151727	10.9739	5.10226e-28	6.1219e-27	chr15	-	protein_coding	BMF
ENSG00000286299	67.3412	1.66363	0.365375	4.55322	5.28312e-06	1.5887e-05	chr6	+	lncRNA	ENSG00000286299
ENSG00000236501	55.5405	1.66327	0.410261	4.05417	5.03124e-05	0.000135394	chr2	-	lncRNA	ENSG00000236501
ENSG00000276076	143.933	1.66275	0.245506	6.77273	1.26374e-11	6.08889e-11	chr21	+	protein_coding	ENSG00000276076
ENSG00000278090	253.873	1.6626	0.198611	8.37112	5.70725e-17	3.92574e-16	chr15	+	lncRNA	LUNAR1
ENSG00000088756	2885.96	1.66206	0.0835434	19.8945	4.53866e-88	2.32145e-86	chr18	+	protein_coding	ARHGAP28
ENSG00000134954	788.523	1.66179	0.127914	12.9915	1.36803e-38	2.42129e-37	chr11	-	protein_coding	ETS1
ENSG00000107249	7986.55	1.66042	0.0949119	17.4943	1.58297e-68	5.926e-67	chr9	-	protein_coding	GLIS3
ENSG00000163297	2120.89	1.65901	0.0922652	17.9809	2.75218e-72	1.08565e-70	chr4	-	protein_coding	ANTXR2
ENSG00000267454	44.4058	1.65821	0.441381	3.75687	0.000172051	0.000435844	chr19	+	lncRNA	ZNF582-DT
ENSG00000187699	800.405	1.65813	0.127034	13.0526	6.13985e-39	1.10299e-37	chr2	+	protein_coding	C2orf88
ENSG00000246982	848.268	1.65691	0.134143	12.3518	4.76398e-35	7.4833e-34	chr6	-	lncRNA	BRPF3-AS1
ENSG00000226237	93.8381	1.65606	0.326522	5.07181	3.94055e-07	1.32836e-06	chr9	+	lncRNA	GAS1RR
ENSG00000213626	472.956	1.65433	0.146178	11.3173	1.07782e-29	1.38132e-28	chr2	+	protein_coding	LBH
ENSG00000256235	631.409	1.65346	0.131366	12.5867	2.50042e-36	4.05934e-35	chr5	+	protein_coding	SMIM3
ENSG00000282840	62.3755	1.65258	0.40568	4.0736	4.62914e-05	0.00012512	chrX	-	lncRNA	ENSG00000282840
ENSG00000145908	480.887	1.65231	0.148671	11.1139	1.07341e-28	1.32927e-27	chr5	-	protein_coding	ZNF300
ENSG00000245648	395.591	1.65146	0.161179	10.2461	1.23211e-24	1.27997e-23	chr12	+	lncRNA	KLRK1-AS1
ENSG00000150630	923.029	1.65144	0.115846	14.2554	4.14774e-46	9.13023e-45	chr4	-	protein_coding	VEGFC
ENSG00000261326	1184.4	1.65127	0.103591	15.9403	3.32705e-57	9.9119e-56	chr1	-	lncRNA	LINC01355
ENSG00000267452	137.438	1.65062	0.251083	6.57401	4.89778e-11	2.25482e-10	chr17	+	lncRNA	LINC02073
ENSG00000168754	77.1142	1.65032	0.330786	4.98907	6.06707e-07	2.00163e-06	chr2	-	protein_coding	FAM178B
ENSG00000231312	3317.07	1.64967	0.111578	14.7849	1.83314e-49	4.42932e-48	chr2	+	lncRNA	MAP4K3-DT
ENSG00000152495	5631.17	1.64876	0.0814068	20.2534	3.31443e-91	1.77924e-89	chr5	+	protein_coding	CAMK4
ENSG00000120160	48.6831	1.64843	0.418136	3.94233	8.06938e-05	0.000212824	chr9	-	protein_coding	EQTN
ENSG00000173918	734.798	1.64832	0.136101	12.111	9.23509e-34	1.38837e-32	chr17	+	protein_coding	C1QTNF1
ENSG00000228463	221.126	1.64713	0.2012	8.18653	2.68873e-16	1.77232e-15	chr1	-	transcribed_processed_pseudogene	ENSG00000228463
ENSG00000163362	433.919	1.64678	0.148394	11.0974	1.29215e-28	1.59407e-27	chr1	+	protein_coding	INAVA
ENSG00000275038	48.8698	1.64655	0.414996	3.96761	7.25959e-05	0.000192336	chr5	-	lncRNA	ENSG00000275038
ENSG00000267121	60.7057	1.6457	0.378854	4.3439	1.39976e-05	4.03189e-05	chr17	-	lncRNA	FMNL1-DT
ENSG00000133805	386.583	1.64544	0.166086	9.90719	3.87391e-23	3.76974e-22	chr11	+	protein_coding	AMPD3
ENSG00000254004	1147.33	1.64508	0.113673	14.4721	1.81939e-47	4.17872e-46	chr19	-	protein_coding	ZNF260
ENSG00000089335	1248.77	1.64412	0.124014	13.2575	4.08262e-40	7.61053e-39	chr19	+	protein_coding	ZNF302
ENSG00000179284	46.8908	1.64395	0.418898	3.92448	8.69188e-05	0.000228501	chr19	+	protein_coding	DAND5
ENSG00000233785	86.0262	1.64317	0.311418	5.27641	1.31738e-07	4.63948e-07	chrX	-	lncRNA	ENSG00000233785
ENSG00000137393	1003.73	1.64309	0.112626	14.5889	3.30538e-48	7.77208e-47	chr6	+	protein_coding	RNF144B
ENSG00000236548	1473.15	1.64291	0.0983702	16.7013	1.28272e-62	4.24976e-61	chr6	-	lncRNA	RNF217-AS1
ENSG00000186231	2125.76	1.64127	0.0946495	17.3405	2.32578e-67	8.51077e-66	chr6	+	protein_coding	KLHL32
ENSG00000188153	13467.3	1.64085	0.0777362	21.108	6.71676e-99	4.07681e-97	chrX	+	protein_coding	COL4A5
ENSG00000151376	99.7473	1.64065	0.30166	5.43873	5.3661e-08	1.95296e-07	chr11	-	protein_coding	ME3
ENSG00000156587	186.272	1.63911	0.229571	7.13989	9.34065e-13	4.90319e-12	chr11	-	protein_coding	UBE2L6
ENSG00000145777	70.8005	1.63815	0.343047	4.77528	1.79454e-06	5.66198e-06	chr5	+	protein_coding	TSLP
ENSG00000215386	12596.8	1.63666	0.0778721	21.0173	4.55378e-98	2.7276e-96	chr21	+	lncRNA	MIR99AHG
ENSG00000179104	14486.4	1.63603	0.0652896	25.058	1.42777e-138	1.34287e-136	chr12	+	protein_coding	TMTC2
ENSG00000135253	147.024	1.63507	0.237241	6.89204	5.49962e-12	2.72065e-11	chr7	-	protein_coding	KCP
ENSG00000120549	13998.2	1.63469	0.0698525	23.4021	4.06764e-121	3.30655e-119	chr10	+	protein_coding	KIAA1217
ENSG00000270823	42.896	1.63433	0.448447	3.64443	0.00026799	0.000662006	chr7	-	lncRNA	ENSG00000270823
ENSG00000283294	2223.03	1.63417	0.0926929	17.6299	1.45282e-69	5.52047e-68	chr18	+	lncRNA	ENSG00000283294
ENSG00000129514	216.99	1.63393	0.203935	8.01198	1.1288e-15	7.14677e-15	chr14	-	protein_coding	FOXA1
ENSG00000112562	653.467	1.63392	0.1385	11.7973	4.03136e-32	5.70633e-31	chr6	+	protein_coding	SMOC2
ENSG00000154645	275.011	1.63151	0.193954	8.41183	4.0368e-17	2.80127e-16	chr21	+	protein_coding	CHODL
ENSG00000226800	58.8323	1.63082	0.388492	4.19781	2.6951e-05	7.49732e-05	chr19	+	lncRNA	CACTIN-AS1
ENSG00000141431	3302.89	1.63081	0.0905707	18.0059	1.75139e-72	6.98132e-71	chr18	+	protein_coding	ASXL3
ENSG00000289128	61.0219	1.63035	0.350873	4.64656	3.37511e-06	1.0363e-05	chr15	+	lncRNA	ENSG00000289128
ENSG00000173846	150.473	1.62983	0.259733	6.27502	3.4959e-10	1.51389e-09	chr1	+	protein_coding	PLK3
ENSG00000289133	108.025	1.62812	0.292335	5.56937	2.5566e-08	9.57085e-08	chr13	-	transcribed_unprocessed_pseudogene	ENSG00000289133
ENSG00000255245	77.4518	1.62796	0.327198	4.97545	6.50947e-07	2.14324e-06	chr11	-	protein_coding	FXYD6-FXYD2
ENSG00000185467	190.679	1.62527	0.222159	7.3158	2.55854e-13	1.39019e-12	chr7	-	protein_coding	KPNA7
ENSG00000008394	1934.2	1.62456	0.0905403	17.943	5.4473e-72	2.13034e-70	chr12	+	protein_coding	MGST1
ENSG00000198369	7906.08	1.62264	0.0813296	19.9514	1.45795e-88	7.50776e-87	chr2	-	protein_coding	SPRED2
ENSG00000156711	614.03	1.62204	0.136099	11.9181	9.52446e-33	1.38699e-31	chr6	+	protein_coding	MAPK13
ENSG00000182168	9140.06	1.6216	0.0761628	21.2912	1.36833e-100	8.44024e-99	chr4	-	protein_coding	UNC5C
ENSG00000251138	1273.58	1.62066	0.097113	16.6884	1.59253e-62	5.24568e-61	chr12	-	lncRNA	LINC02882
ENSG00000157343	47.0732	1.61979	0.433907	3.73303	0.000189187	0.000476272	chr6	+	protein_coding	ARMC12
ENSG00000163453	482.725	1.61912	0.179121	9.03926	1.57733e-19	1.25618e-18	chr4	-	protein_coding	IGFBP7
ENSG00000184925	110.034	1.61883	0.274874	5.88934	3.8773e-09	1.55481e-08	chr9	+	protein_coding	LCN12
ENSG00000285782	60.7737	1.61843	0.372704	4.3424	1.40937e-05	4.057e-05	chr1	-	lncRNA	ENSG00000285782
ENSG00000142609	162.752	1.61703	0.229753	7.03813	1.94843e-12	9.98383e-12	chr1	-	protein_coding	CFAP74
ENSG00000246523	660.814	1.61683	0.138979	11.6336	2.78057e-31	3.8287e-30	chr11	+	lncRNA	FZD4-DT
ENSG00000164949	235.983	1.61662	0.201979	8.00391	1.20526e-15	7.61393e-15	chr8	-	protein_coding	GEM
ENSG00000237499	87.1102	1.61632	0.325487	4.96586	6.83965e-07	2.24675e-06	chr6	-	lncRNA	WAKMAR2
ENSG00000047634	2522.91	1.61615	0.105314	15.3459	3.77224e-53	1.0173e-51	chrX	+	protein_coding	SCML1
ENSG00000229656	315.683	1.6142	0.183132	8.8144	1.20327e-18	9.12919e-18	chr10	+	lncRNA	ITGB1-DT
ENSG00000105810	15169.4	1.61309	0.0720338	22.3935	4.55664e-111	3.25121e-109	chr7	-	protein_coding	CDK6
ENSG00000237819	250.419	1.61278	0.19531	8.25751	1.48738e-16	9.95421e-16	chr7	+	lncRNA	CDK6-AS1
ENSG00000250673	168.577	1.6118	0.237101	6.79795	1.06118e-11	5.14234e-11	chr4	+	protein_coding	REELD1
ENSG00000251247	1633.61	1.61159	0.0960809	16.7733	3.8296e-63	1.28373e-61	chr19	+	protein_coding	ZNF345
ENSG00000159640	203.293	1.61122	0.212524	7.58137	3.41915e-14	1.96375e-13	chr17	+	protein_coding	ACE
ENSG00000116833	1836.26	1.61018	0.105936	15.1996	3.55991e-52	9.338e-51	chr1	+	protein_coding	NR5A2
ENSG00000136327	103.29	1.60923	0.29689	5.4203	5.94988e-08	2.15508e-07	chr14	-	protein_coding	NKX2-8
ENSG00000116741	119.72	1.60898	0.299693	5.36876	7.92812e-08	2.84714e-07	chr1	+	protein_coding	RGS2
ENSG00000056291	416.939	1.60818	0.165032	9.74461	1.94517e-22	1.81898e-21	chr4	+	protein_coding	NPFFR2
ENSG00000267179	117.256	1.60673	0.2613	6.14901	7.79704e-10	3.29133e-09	chr19	+	protein_coding	ENSG00000267179
ENSG00000101160	962.851	1.6067	0.117821	13.6368	2.41935e-42	4.82196e-41	chr20	-	protein_coding	CTSZ
ENSG00000262412	179.794	1.6059	0.229822	6.98758	2.79667e-12	1.41519e-11	chr10	+	lncRNA	ENSG00000262412
ENSG00000188549	475.337	1.60533	0.155411	10.3296	5.17686e-25	5.47286e-24	chr15	-	protein_coding	CCDC9B
ENSG00000251131	124.409	1.60417	0.257448	6.23106	4.63288e-10	1.98848e-09	chr5	+	lncRNA	ENSG00000251131
ENSG00000259868	183.603	1.60303	0.212264	7.55207	4.28395e-14	2.44256e-13	chr14	+	lncRNA	ENSG00000259868
ENSG00000234902	69.2372	1.60259	0.361456	4.43369	9.26331e-06	2.72652e-05	chr2	-	lncRNA	ENSG00000234902
ENSG00000206538	243.848	1.60159	0.202049	7.92677	2.24918e-15	1.3995e-14	chr3	-	protein_coding	VGLL3
ENSG00000158089	16261.6	1.59995	0.0695041	23.0195	2.97587e-117	2.2806e-115	chr2	-	protein_coding	GALNT14
ENSG00000243629	44.4189	1.59967	0.430189	3.71853	0.000200387	0.000502922	chr3	-	lncRNA	LINC00880
ENSG00000186020	6357.18	1.59874	0.0753409	21.2201	6.22943e-100	3.80129e-98	chr19	-	protein_coding	ZNF529
ENSG00000258302	377.854	1.59705	0.1627	9.81588	9.61948e-23	9.15338e-22	chr12	+	lncRNA	ENSG00000258302
ENSG00000258702	58.9987	1.5955	0.396395	4.02503	5.69685e-05	0.000152514	chr14	+	lncRNA	ENSG00000258702
ENSG00000135549	2964.77	1.59409	0.091392	17.4424	3.93525e-68	1.4588e-66	chr6	+	protein_coding	PKIB
ENSG00000060642	871.625	1.59407	0.113967	13.9872	1.86666e-44	3.94493e-43	chr1	+	protein_coding	PIGV
ENSG00000221818	4788.99	1.58988	0.087855	18.0966	3.38896e-73	1.35803e-71	chr8	-	protein_coding	EBF2
ENSG00000174332	8804.37	1.58836	0.0717322	22.1429	1.22096e-108	8.32044e-107	chr1	-	protein_coding	GLIS1
ENSG00000173801	1447.51	1.58813	0.102307	15.5232	2.41696e-54	6.74171e-53	chr17	-	protein_coding	JUP
ENSG00000275964	119.687	1.58673	0.261406	6.06998	1.27929e-09	5.32906e-09	chr13	+	lncRNA	ENSG00000275964
ENSG00000289311	74.4974	1.58657	0.337627	4.69919	2.61197e-06	8.13172e-06	chr12	-	lncRNA	ENSG00000289311
ENSG00000286540	829.886	1.58629	0.121912	13.0118	1.04909e-38	1.8655e-37	chr6	+	lncRNA	ENSG00000286540
ENSG00000234753	8045.75	1.58492	0.0823701	19.2414	1.66565e-82	7.75295e-81	chr6	-	lncRNA	FOXP4-AS1
ENSG00000271955	61.1566	1.58456	0.389924	4.06378	4.82843e-05	0.000130198	chr2	-	lncRNA	ENSG00000271955
ENSG00000214870	897.036	1.58203	0.124091	12.749	3.15817e-37	5.30502e-36	chr7	+	lncRNA	ENSG00000214870
ENSG00000223711	54.5205	1.58185	0.394693	4.00779	6.12896e-05	0.000163504	chr3	+	lncRNA	ENSG00000223711
ENSG00000248752	82.5296	1.58116	0.336844	4.69405	2.67843e-06	8.32497e-06	chr5	-	lncRNA	ENSG00000248752
ENSG00000162624	223.149	1.58099	0.200615	7.88072	3.2549e-15	2.00013e-14	chr1	+	protein_coding	LHX8
ENSG00000259439	96.3171	1.58055	0.301489	5.24247	1.58438e-07	5.53438e-07	chr2	-	lncRNA	LINC01833
ENSG00000213057	63.8045	1.5779	0.362698	4.35045	1.3586e-05	3.91929e-05	chr1	+	lncRNA	C1orf220
ENSG00000135269	2517.67	1.57703	0.0979335	16.1031	2.42648e-58	7.44329e-57	chr7	+	protein_coding	TES
ENSG00000092200	90.8608	1.57672	0.309385	5.09631	3.46339e-07	1.17237e-06	chr14	+	protein_coding	RPGRIP1
ENSG00000168546	223.555	1.57483	0.227218	6.93093	4.18089e-12	2.09054e-11	chr8	-	protein_coding	GFRA2
ENSG00000114279	2769.58	1.57444	0.0890061	17.6892	5.0823e-70	1.94091e-68	chr3	-	protein_coding	FGF12
ENSG00000128655	2392.87	1.57418	0.0956379	16.4598	7.13847e-61	2.3014e-59	chr2	-	protein_coding	PDE11A
ENSG00000247199	569.926	1.57253	0.133872	11.7465	7.3607e-32	1.03227e-30	chr5	-	lncRNA	FBXO38-DT
ENSG00000215838	104.9	1.57238	0.278971	5.63636	1.73682e-08	6.59192e-08	chr1	+	transcribed_processed_pseudogene	ENSG00000215838
ENSG00000197016	254.754	1.57177	0.184497	8.51924	1.60607e-17	1.1413e-16	chr19	+	protein_coding	ZNF470
ENSG00000197627	85.6458	1.57174	0.312732	5.02582	5.01273e-07	1.66952e-06	chr15	-	unprocessed_pseudogene	UBE2Q2P12
ENSG00000288029	999.99	1.57111	0.11282	13.9258	4.41314e-44	9.2408e-43	chr3	+	lncRNA	ENSG00000288029
ENSG00000176912	510.519	1.5709	0.147938	10.6186	2.44099e-26	2.73422e-25	chr18	-	lncRNA	TYMSOS
ENSG00000179148	116.922	1.57042	0.276291	5.68394	1.31623e-08	5.05462e-08	chr17	-	protein_coding	ALOXE3
ENSG00000120457	68.2296	1.57023	0.356005	4.4107	1.03038e-05	3.0129e-05	chr11	+	protein_coding	KCNJ5
ENSG00000226823	214.275	1.56982	0.204973	7.65869	1.87841e-14	1.09965e-13	chr9	-	unprocessed_pseudogene	SUGT1P1
ENSG00000225077	47.309	1.56885	0.408186	3.84348	0.000121304	0.000313821	chr1	+	lncRNA	ICMT-DT
ENSG00000287400	45.4549	1.56858	0.430635	3.64248	0.000270023	0.000666595	chr1	+	lncRNA	ENSG00000287400
ENSG00000134917	325.697	1.56819	0.184084	8.51892	1.61051e-17	1.14409e-16	chr11	-	protein_coding	ADAMTS8
ENSG00000092871	259.818	1.56812	0.184402	8.50383	1.83428e-17	1.29982e-16	chr17	-	protein_coding	RFFL
ENSG00000083290	7953.55	1.56744	0.071219	22.0087	2.37706e-107	1.5637e-105	chr17	-	protein_coding	ULK2
ENSG00000258667	72.5075	1.56678	0.329501	4.755	1.98442e-06	6.24291e-06	chr14	-	lncRNA	HIF1A-AS3
ENSG00000163694	5085.44	1.56656	0.07703	20.337	6.05524e-92	3.30511e-90	chr4	-	protein_coding	RBM47
ENSG00000062038	379.509	1.56652	0.165965	9.43887	3.76824e-21	3.29627e-20	chr16	+	protein_coding	CDH3
ENSG00000145861	87.3805	1.56541	0.306338	5.11007	3.22045e-07	1.0929e-06	chr5	-	protein_coding	C1QTNF2
ENSG00000138669	306.718	1.56532	0.171276	9.13912	6.2962e-20	5.1218e-19	chr4	-	protein_coding	PRKG2
ENSG00000150054	9772.14	1.56385	0.0671355	23.2939	5.11205e-120	4.06837e-118	chr10	-	protein_coding	MPP7
ENSG00000246740	217.726	1.56309	0.20118	7.76962	7.87195e-15	4.72006e-14	chr15	+	lncRNA	PLA2G4E-AS1
ENSG00000249096	103.611	1.5619	0.301758	5.17601	2.26682e-07	7.81745e-07	chr4	-	lncRNA	LINC02362
ENSG00000188283	2132.83	1.56189	0.104856	14.8956	3.51765e-50	8.80806e-49	chr19	+	protein_coding	ZNF383
ENSG00000164318	3153.61	1.561	0.093055	16.7751	3.71515e-63	1.24905e-61	chr5	+	protein_coding	EGFLAM
ENSG00000204580	544.68	1.56075	0.147342	10.5927	3.22121e-26	3.58699e-25	chr6	+	protein_coding	DDR1
ENSG00000106688	2886.11	1.56059	0.0840443	18.5687	5.75829e-77	2.42263e-75	chr9	+	protein_coding	SLC1A1
ENSG00000275367	438.63	1.55879	0.156222	9.97809	1.901e-23	1.87798e-22	chr12	+	lncRNA	ENSG00000275367
ENSG00000158560	3188.82	1.55873	0.0963519	16.1775	7.26799e-59	2.25993e-57	chr7	+	protein_coding	DYNC1I1
ENSG00000267275	203.823	1.55765	0.22368	6.96373	3.31386e-12	1.66763e-11	chr19	-	lncRNA	KLF2-DT
ENSG00000162755	49.5973	1.55751	0.440526	3.53556	0.00040691	0.000980487	chr1	+	protein_coding	KLHDC9
ENSG00000226349	255.677	1.55695	0.202613	7.68437	1.53755e-14	9.04779e-14	chr1	-	lncRNA	ENSG00000226349
ENSG00000278385	106.059	1.55677	0.310439	5.01472	5.31094e-07	1.76393e-06	chr12	+	lncRNA	ENSG00000278385
ENSG00000282965	86.0678	1.55667	0.337342	4.6145	3.94039e-06	1.2016e-05	chr18	-	lncRNA	ENSG00000282965
ENSG00000112812	114.341	1.55641	0.279478	5.56899	2.56225e-08	9.59043e-08	chr6	+	protein_coding	PRSS16
ENSG00000276832	597.779	1.55599	0.134535	11.5657	6.15092e-31	8.31855e-30	chr9	-	transcribed_unprocessed_pseudogene	CDRT15P6
ENSG00000173221	561.869	1.55567	0.135932	11.4445	2.50598e-30	3.28564e-29	chr5	-	protein_coding	GLRX
ENSG00000067715	4629.19	1.55545	0.0758223	20.5145	1.59887e-93	8.98567e-92	chr12	+	protein_coding	SYT1
ENSG00000189221	2188.81	1.55529	0.11586	13.4239	4.38129e-41	8.43677e-40	chrX	+	protein_coding	MAOA
ENSG00000112149	796.433	1.5548	0.128383	12.1107	9.27505e-34	1.39346e-32	chr6	+	protein_coding	CD83
ENSG00000249967	103.743	1.55198	0.313787	4.94596	7.57703e-07	2.4754e-06	chr10	+	protein_coding	ENSG00000249967
ENSG00000184613	7481.37	1.54985	0.0758889	20.4226	1.05325e-92	5.7906e-91	chr12	-	protein_coding	NELL2
ENSG00000245522	66.0504	1.54906	0.353579	4.38109	1.18089e-05	3.43097e-05	chr11	-	lncRNA	LINC02709
ENSG00000140465	45.3273	1.54888	0.42302	3.66149	0.000250753	0.000621313	chr15	-	protein_coding	CYP1A1
ENSG00000281538	76.2046	1.54866	0.341536	4.53441	5.77645e-06	1.73065e-05	chr22	+	lncRNA	ENSG00000281538
ENSG00000135678	901.385	1.54855	0.119545	12.9537	2.23902e-38	3.92319e-37	chr12	-	protein_coding	CPM
ENSG00000146021	4207.02	1.54787	0.0886914	17.4523	3.30383e-68	1.22673e-66	chr5	-	protein_coding	KLHL3
ENSG00000146054	57.6033	1.54736	0.406123	3.81009	0.000138915	0.000356818	chr5	-	protein_coding	TRIM7
ENSG00000189127	147.374	1.5472	0.242652	6.37619	1.81549e-10	8.03157e-10	chr5	-	protein_coding	ANKRD34B
ENSG00000090539	199.39	1.54587	0.231398	6.68057	2.3801e-11	1.12207e-10	chr3	+	protein_coding	CHRD
ENSG00000170949	1077.14	1.54544	0.106518	14.5088	1.06606e-47	2.47346e-46	chr19	-	protein_coding	ZNF160
ENSG00000185088	568.696	1.54537	0.143277	10.7859	4.01414e-27	4.62846e-26	chr15	-	protein_coding	RPS27L
ENSG00000145700	1957.54	1.54491	0.0982583	15.7229	1.05328e-55	3.05787e-54	chr5	-	protein_coding	ANKRD31
ENSG00000159167	90.3936	1.54462	0.341018	4.52943	5.91439e-06	1.77035e-05	chr8	-	protein_coding	STC1
ENSG00000235493	1667.72	1.54419	0.0895047	17.2526	1.07046e-66	3.84301e-65	chr3	-	lncRNA	LINC01967
ENSG00000184838	256.061	1.54331	0.206152	7.48627	7.0859e-14	3.98227e-13	chr5	+	protein_coding	PRR16
ENSG00000127920	107.684	1.54292	0.274479	5.62126	1.89574e-08	7.1807e-08	chr7	+	protein_coding	GNG11
ENSG00000168811	188.316	1.5423	0.216838	7.11267	1.13818e-12	5.93086e-12	chr3	+	protein_coding	IL12A
ENSG00000135519	181.376	1.54136	0.252946	6.09366	1.10358e-09	4.61825e-09	chr12	+	protein_coding	KCNH3
ENSG00000113594	3428.97	1.54019	0.08882	17.3406	2.3226e-67	8.51077e-66	chr5	-	protein_coding	LIFR
ENSG00000169071	13298.9	1.53888	0.0698885	22.019	1.89251e-107	1.25219e-105	chr9	-	protein_coding	ROR2
ENSG00000182732	3233.15	1.53498	0.0994019	15.4422	8.51734e-54	2.34986e-52	chr14	+	protein_coding	RGS6
ENSG00000278570	328.52	1.53487	0.176523	8.69498	3.46878e-18	2.57343e-17	chr15	+	protein_coding	NR2E3
ENSG00000272902	47.7511	1.53416	0.417533	3.67435	0.000238457	0.000592395	chr2	+	lncRNA	TBC1D8-AS1
ENSG00000287218	60.6504	1.5339	0.370446	4.14069	3.46257e-05	9.4988e-05	chr1	+	lncRNA	ENSG00000287218
ENSG00000171643	60.8237	1.53277	0.382977	4.00225	6.27421e-05	0.000167261	chr5	+	protein_coding	S100Z
ENSG00000112238	96.0637	1.53152	0.309627	4.94636	7.56156e-07	2.4707e-06	chr6	+	protein_coding	PRDM13
ENSG00000285755	82.6799	1.53101	0.316119	4.84315	1.27797e-06	4.08307e-06	chr2	-	lncRNA	ENSG00000285755
ENSG00000199879	74.3813	1.52982	0.356499	4.29123	1.77685e-05	5.06104e-05	chr1	+	snRNA	RNVU1-22
ENSG00000273294	2659.06	1.52847	0.0990996	15.4235	1.13708e-53	3.1182e-52	chr5	-	protein_coding	C1QTNF3-AMACR
ENSG00000168772	383.727	1.52802	0.163254	9.35977	7.99089e-21	6.8505e-20	chr4	-	protein_coding	CXXC4
ENSG00000198821	169.532	1.52779	0.223061	6.8492	7.42627e-12	3.64052e-11	chr1	-	protein_coding	CD247
ENSG00000268087	50.8053	1.52777	0.396336	3.85475	0.00011585	0.000300464	chr19	+	lncRNA	ENSG00000268087
ENSG00000172361	357.754	1.52764	0.173701	8.79463	1.43526e-18	1.08604e-17	chr18	-	protein_coding	CFAP53
ENSG00000018869	243.77	1.52758	0.200284	7.62707	2.40148e-14	1.39297e-13	chr19	-	protein_coding	ZNF582
ENSG00000168621	550.949	1.52639	0.147829	10.3253	5.41226e-25	5.7164e-24	chr5	-	protein_coding	GDNF
ENSG00000272297	278.231	1.52593	0.176614	8.6399	5.62624e-18	4.11104e-17	chr4	-	protein_coding	ENSG00000272297
ENSG00000267152	98.3731	1.5254	0.28525	5.34761	8.91232e-08	3.18701e-07	chr19	-	lncRNA	ENSG00000267152
ENSG00000236204	4373.55	1.52474	0.0917615	16.6164	5.3047e-62	1.74228e-60	chr2	-	lncRNA	LINC01376
ENSG00000161921	120.696	1.52456	0.269843	5.6498	1.60639e-08	6.11626e-08	chr17	-	protein_coding	CXCL16
ENSG00000287999	677.038	1.52376	0.127815	11.9216	9.13042e-33	1.33131e-31	chr4	-	lncRNA	ENSG00000287999
ENSG00000276850	95.2671	1.52239	0.308946	4.92769	8.32062e-07	2.70744e-06	chr10	-	lncRNA	ENSG00000276850
ENSG00000250286	514.888	1.52107	0.145618	10.4457	1.53385e-25	1.65773e-24	chr17	-	lncRNA	ENSG00000250286
ENSG00000165475	2321.96	1.52	0.0924064	16.4491	8.51792e-61	2.73837e-59	chr13	-	protein_coding	CRYL1
ENSG00000289694	106.168	1.51852	0.310758	4.88649	1.02652e-06	3.31225e-06	chr1	+	protein_coding	ENSG00000289694
ENSG00000261377	1104.03	1.51819	0.10394	14.6064	2.55791e-48	6.02698e-47	chr15	+	transcribed_unprocessed_pseudogene	PDCD6IPP2
ENSG00000258123	84.6736	1.51747	0.305478	4.96753	6.78102e-07	2.22878e-06	chr12	+	lncRNA	LINC02444
ENSG00000197019	227.538	1.51714	0.243164	6.23915	4.39946e-10	1.89115e-09	chr19	-	protein_coding	SERTAD1
ENSG00000223647	44.3539	1.51657	0.420256	3.60869	0.000307741	0.000753172	chr2	-	lncRNA	LINC01946
ENSG00000163704	460.856	1.51556	0.158523	9.56053	1.17159e-21	1.04986e-20	chr3	-	protein_coding	PRRT3
ENSG00000204514	374.111	1.51457	0.161166	9.39758	5.58348e-21	4.84135e-20	chr19	-	protein_coding	ZNF814
ENSG00000112379	7071.9	1.51442	0.078969	19.1774	5.71263e-82	2.62148e-80	chr6	+	protein_coding	ARFGEF3
ENSG00000286833	122.008	1.51435	0.264841	5.71795	1.07817e-08	4.17279e-08	chr2	+	lncRNA	ENSG00000286833
ENSG00000286872	129.754	1.51329	0.251825	6.0093	1.86329e-09	7.6733e-09	chr15	-	lncRNA	ENSG00000286872
ENSG00000183621	6217	1.51295	0.0771436	19.6121	1.21795e-85	5.98742e-84	chr10	-	protein_coding	ZNF438
ENSG00000250903	11670.3	1.51135	0.0962352	15.7048	1.40239e-55	4.05589e-54	chr6	+	lncRNA	GMDS-DT
ENSG00000164197	1340.5	1.51074	0.102124	14.7932	1.61997e-49	3.92674e-48	chr5	+	protein_coding	RNF180
ENSG00000175395	1232.78	1.51056	0.111872	13.5026	1.51045e-41	2.95608e-40	chr10	-	protein_coding	ZNF25
ENSG00000166292	81.0314	1.50855	0.32873	4.58902	4.45337e-06	1.34845e-05	chr17	-	protein_coding	TMEM100
ENSG00000254532	607.372	1.5082	0.137977	10.9308	8.21006e-28	9.7735e-27	chr11	-	lncRNA	ARL14EP-DT
ENSG00000079337	136.562	1.50795	0.266684	5.65445	1.56348e-08	5.95787e-08	chr12	-	protein_coding	RAPGEF3
ENSG00000182489	54.678	1.50728	0.386145	3.9034	9.48524e-05	0.000248325	chrX	-	protein_coding	XKRX
ENSG00000140284	1352.35	1.50677	0.108624	13.8715	9.43326e-44	1.95904e-42	chr15	+	protein_coding	SLC27A2
ENSG00000228022	82.9997	1.5064	0.307491	4.89902	9.63166e-07	3.11357e-06	chr6	+	lncRNA	HCG20
ENSG00000155875	1171.6	1.50582	0.110394	13.6404	2.30273e-42	4.59759e-41	chr9	-	protein_coding	SAXO1
ENSG00000250878	133.575	1.50524	0.266929	5.6391	1.70937e-08	6.491e-08	chr13	+	transcribed_unprocessed_pseudogene	METTL21EP
ENSG00000267057	455.53	1.50445	0.148755	10.1136	4.8074e-24	4.86317e-23	chr18	+	lncRNA	LINC01905
ENSG00000106772	1939.56	1.50422	0.0968873	15.5254	2.33446e-54	6.5196e-53	chr9	-	protein_coding	PRUNE2
ENSG00000151883	9958.53	1.50396	0.0732048	20.5445	8.61738e-94	4.867e-92	chr5	+	protein_coding	PARP8
ENSG00000058404	1814.71	1.50374	0.100617	14.9452	1.67466e-50	4.22114e-49	chr7	-	protein_coding	CAMK2B
ENSG00000185436	1942.56	1.50303	0.0904589	16.6156	5.37307e-62	1.7622e-60	chr1	-	protein_coding	IFNLR1
ENSG00000154856	917.443	1.50185	0.118211	12.7048	5.55856e-37	9.24842e-36	chr18	+	protein_coding	APCDD1
ENSG00000228262	76.1314	1.50051	0.324007	4.6311	3.63723e-06	1.11243e-05	chr2	+	lncRNA	LINC01320
ENSG00000196782	21065.8	1.49969	0.0732025	20.4869	2.81805e-93	1.57596e-91	chr4	-	protein_coding	MAML3
ENSG00000227775	110.901	1.49852	0.28908	5.18376	2.17461e-07	7.51309e-07	chr1	+	transcribed_processed_pseudogene	ENSG00000227775
ENSG00000026950	486.554	1.49841	0.151618	9.88283	4.94158e-23	4.78414e-22	chr6	+	protein_coding	BTN3A1
ENSG00000162782	50.98	1.49763	0.393938	3.8017	0.000143707	0.000368222	chr1	+	protein_coding	TDRD5
ENSG00000047644	1701.34	1.49762	0.103304	14.4972	1.2611e-47	2.91114e-46	chrX	+	protein_coding	WWC3
ENSG00000286575	54.9926	1.49711	0.415196	3.60578	0.000311213	0.00076126	chr10	-	lncRNA	ENSG00000286575
ENSG00000129422	5956.38	1.49637	0.0732207	20.4364	7.93212e-93	4.41425e-91	chr8	-	protein_coding	MTUS1
ENSG00000173210	495.968	1.49554	0.159855	9.35559	8.31358e-21	7.11641e-20	chr5	+	protein_coding	ABLIM3
ENSG00000198626	14551.2	1.49373	0.0768568	19.4353	3.88296e-84	1.85672e-82	chr1	+	protein_coding	RYR2
ENSG00000135272	2924.56	1.49301	0.0878257	16.9997	8.24845e-65	2.88392e-63	chr7	+	protein_coding	MDFIC
ENSG00000049239	3937.8	1.49298	0.0777693	19.1975	3.88363e-82	1.79021e-80	chr1	+	protein_coding	H6PD
ENSG00000150556	6277.66	1.49234	0.0876052	17.0349	4.52867e-65	1.58824e-63	chr2	+	protein_coding	LYPD6B
ENSG00000174640	771.413	1.49201	0.151199	9.86785	5.73786e-23	5.52919e-22	chr3	-	protein_coding	SLCO2A1
ENSG00000186710	48.401	1.49196	0.396243	3.76527	0.000166367	0.000422197	chr12	+	protein_coding	CFAP73
ENSG00000277363	2118.92	1.49191	0.106349	14.0284	1.04471e-44	2.22229e-43	chr17	-	protein_coding	SRCIN1
ENSG00000234828	1094.26	1.49146	0.120808	12.3457	5.13835e-35	8.05468e-34	chr4	-	protein_coding	IQCM
ENSG00000198682	3860.62	1.49141	0.0818532	18.2205	3.54646e-74	1.43631e-72	chr10	+	protein_coding	PAPSS2
ENSG00000112782	399.97	1.49133	0.161573	9.23009	2.70403e-20	2.23968e-19	chr6	-	protein_coding	CLIC5
ENSG00000151623	13744.3	1.49046	0.0725885	20.533	1.09331e-93	6.15962e-92	chr4	-	protein_coding	NR3C2
ENSG00000164741	7012.2	1.49031	0.0799453	18.6416	1.47701e-77	6.28379e-76	chr8	-	protein_coding	DLC1
ENSG00000162944	135.743	1.49024	0.236614	6.29816	3.01195e-10	1.31155e-09	chr2	-	protein_coding	RFTN2
ENSG00000179362	138.32	1.48979	0.251108	5.93285	2.97723e-09	1.20471e-08	chr15	+	transcribed_processed_pseudogene	HMGN2P46
ENSG00000147642	3991.06	1.48894	0.0788123	18.8922	1.32218e-79	5.80969e-78	chr8	-	protein_coding	SYBU
ENSG00000215241	208.223	1.48811	0.213777	6.96105	3.37757e-12	1.69819e-11	chr12	+	lncRNA	LINC02449
ENSG00000242759	2837.54	1.48737	0.0969628	15.3396	4.15627e-53	1.11954e-51	chr3	-	lncRNA	LINC00882
ENSG00000171444	39136.8	1.48711	0.0686144	21.6734	3.6594e-104	2.35954e-102	chr5	-	protein_coding	MCC
ENSG00000185052	1351.38	1.48536	0.124812	11.9008	1.17214e-32	1.6993e-31	chr20	+	protein_coding	SLC24A3
ENSG00000250159	4084.32	1.48491	0.0807525	18.3883	1.62871e-75	6.72798e-74	chr5	-	lncRNA	PKD2L2-DT
ENSG00000280368	53.5634	1.48256	0.377344	3.92894	8.53211e-05	0.000224482	chr5	-	TEC	ENSG00000280368
ENSG00000258334	441.734	1.48255	0.163218	9.08326	1.05368e-19	8.45358e-19	chr12	-	lncRNA	TROAP-AS1
ENSG00000283945	234.715	1.48199	0.204932	7.2316	4.77334e-13	2.55577e-12	chr9	-	transcribed_unprocessed_pseudogene	LINC00032
ENSG00000163053	1551.93	1.48181	0.100284	14.7762	2.08683e-49	5.02627e-48	chr2	-	protein_coding	SLC16A14
ENSG00000170608	48.2517	1.48128	0.401112	3.69293	0.000221681	0.000552649	chr19	+	protein_coding	FOXA3
ENSG00000225096	4246.04	1.4811	0.111778	13.2505	4.48475e-40	8.32605e-39	chr6	+	lncRNA	ENSG00000225096
ENSG00000242574	48.362	1.48078	0.396014	3.73921	0.000184601	0.000465357	chr6	-	protein_coding	HLA-DMB
ENSG00000135218	79.7425	1.47875	0.330263	4.47751	7.55175e-06	2.23867e-05	chr7	+	protein_coding	CD36
ENSG00000284772	332.135	1.47873	0.172666	8.5641	1.08923e-17	7.83068e-17	chr15	-	protein_coding	ENSG00000284772
ENSG00000180535	72.6656	1.47867	0.359961	4.10786	3.9934e-05	0.000108894	chr7	+	protein_coding	BHLHA15
ENSG00000163746	70.4479	1.47857	0.353193	4.1863	2.83538e-05	7.85971e-05	chr3	-	protein_coding	PLSCR2
ENSG00000169752	1206.35	1.47833	0.104559	14.1387	2.19422e-45	4.76552e-44	chr15	-	protein_coding	NRG4
ENSG00000236671	107.97	1.47782	0.314712	4.69577	2.65599e-06	8.26201e-06	chr10	-	lncRNA	PRKG1-AS1
ENSG00000102678	1095.19	1.47721	0.105323	14.0256	1.08754e-44	2.3091e-43	chr13	+	protein_coding	FGF9
ENSG00000162552	136.463	1.47549	0.273881	5.38735	7.15028e-08	2.57797e-07	chr1	-	protein_coding	WNT4
ENSG00000104213	1133.59	1.4753	0.106174	13.8951	6.78227e-44	1.41495e-42	chr8	+	protein_coding	PDGFRL
ENSG00000205838	154.66	1.47485	0.230043	6.41121	1.44373e-10	6.43443e-10	chr5	+	protein_coding	TTC23L
ENSG00000178773	808.373	1.47233	0.134821	10.9206	9.18368e-28	1.08643e-26	chr16	+	protein_coding	CPNE7
ENSG00000164211	871.574	1.47227	0.113327	12.9913	1.37091e-38	2.42449e-37	chr5	-	protein_coding	STARD4
ENSG00000273345	71.7341	1.47016	0.339373	4.332	1.47759e-05	4.24265e-05	chr5	-	lncRNA	ENSG00000273345
ENSG00000266094	2413.38	1.46925	0.0874902	16.7933	2.73255e-63	9.22783e-62	chr1	+	protein_coding	RASSF5
ENSG00000122574	1912.12	1.46895	0.0926448	15.8557	1.28453e-56	3.7823e-55	chr7	+	protein_coding	WIPF3
ENSG00000243137	376.33	1.46811	0.182604	8.03988	8.9925e-16	5.73489e-15	chr19	-	protein_coding	PSG4
ENSG00000228826	164.265	1.46795	0.259122	5.66511	1.46929e-08	5.61586e-08	chr1	-	lncRNA	ENSG00000228826
ENSG00000145248	180.37	1.4673	0.221723	6.61771	3.64797e-11	1.69314e-10	chr4	+	protein_coding	SLC10A4
ENSG00000205309	1468.61	1.46601	0.108775	13.4775	2.12147e-41	4.13415e-40	chr17	+	protein_coding	NT5M
ENSG00000145428	332.409	1.46348	0.177494	8.24523	1.64838e-16	1.10155e-15	chr4	-	protein_coding	RNF175
ENSG00000171492	310.159	1.4625	0.191296	7.64522	2.08593e-14	1.21676e-13	chr1	+	protein_coding	LRRC8D
ENSG00000100968	1134.24	1.46227	0.107067	13.6575	1.82195e-42	3.65368e-41	chr14	+	protein_coding	NFATC4
ENSG00000286257	231.869	1.46183	0.192957	7.57594	3.56529e-14	2.04561e-13	chr14	-	lncRNA	ENSG00000286257
ENSG00000116819	236.341	1.46045	0.191691	7.61881	2.56021e-14	1.48239e-13	chr1	+	protein_coding	TFAP2E
ENSG00000185532	69881.6	1.45938	0.0743579	19.6264	9.20362e-86	4.54411e-84	chr10	+	protein_coding	PRKG1
ENSG00000226851	220.736	1.45926	0.222055	6.57162	4.97706e-11	2.289e-10	chr7	-	lncRNA	ZNF277-AS1
ENSG00000258210	76.3805	1.45909	0.337321	4.32552	1.5217e-05	4.36048e-05	chr12	-	lncRNA	ENSG00000258210
ENSG00000189144	3508.25	1.45703	0.0927628	15.7071	1.3527e-55	3.92215e-54	chr19	-	protein_coding	ZNF573
ENSG00000163576	94.7564	1.45608	0.319224	4.56131	5.08364e-06	1.52973e-05	chr3	-	protein_coding	EFHB
ENSG00000122691	601.869	1.45602	0.135061	10.7805	4.25487e-27	4.89872e-26	chr7	-	protein_coding	TWIST1
ENSG00000272763	2856.51	1.45591	0.0887085	16.4123	1.56279e-60	4.98889e-59	chr17	-	lncRNA	ENSG00000272763
ENSG00000118523	85.1793	1.45488	0.333728	4.35949	1.30368e-05	3.76658e-05	chr6	-	protein_coding	CCN2
ENSG00000102683	57.1272	1.45414	0.393889	3.69176	0.000222706	0.000554961	chr13	+	protein_coding	SGCG
ENSG00000125848	93.4696	1.45383	0.318672	4.56215	5.06334e-06	1.52402e-05	chr20	-	protein_coding	FLRT3
ENSG00000167077	218.653	1.4532	0.19068	7.62117	2.51391e-14	1.45596e-13	chr22	+	protein_coding	MEI1
ENSG00000112343	926.875	1.45226	0.117028	12.4095	2.3197e-35	3.67679e-34	chr6	+	protein_coding	TRIM38
ENSG00000099338	1795.99	1.45198	0.116421	12.4717	1.06463e-35	1.6993e-34	chr19	+	protein_coding	CATSPERG
ENSG00000043143	1885.04	1.45189	0.101208	14.3456	1.13494e-46	2.5602e-45	chr5	+	protein_coding	JADE2
ENSG00000133083	6038.35	1.45112	0.0926862	15.6563	3.01085e-55	8.62012e-54	chr13	-	protein_coding	DCLK1
ENSG00000225280	92.0631	1.44992	0.309172	4.68969	2.73622e-06	8.49415e-06	chr20	+	lncRNA	ENSG00000225280
ENSG00000254016	232.991	1.44974	0.224011	6.47175	9.68757e-11	4.36891e-10	chr12	+	unprocessed_pseudogene	ALG1L10P
ENSG00000226472	2074.69	1.44894	0.104075	13.9221	4.64989e-44	9.72759e-43	chr12	-	transcribed_unprocessed_pseudogene	ENSG00000226472
ENSG00000287875	85.1289	1.44893	0.319455	4.53563	5.74308e-06	1.72179e-05	chr2	-	lncRNA	ENSG00000287875
ENSG00000245552	69.2689	1.44835	0.345888	4.18733	2.8226e-05	7.82619e-05	chr11	+	lncRNA	ENSG00000245552
ENSG00000249207	112.342	1.44756	0.269887	5.36357	8.15948e-08	2.92746e-07	chr4	-	lncRNA	ENSG00000249207
ENSG00000236404	710.874	1.4474	0.132982	10.8842	1.37154e-27	1.61331e-26	chr9	-	lncRNA	VLDLR-AS1
ENSG00000144891	185.18	1.44713	0.233089	6.20848	5.34998e-10	2.28721e-09	chr3	+	protein_coding	AGTR1
ENSG00000004777	747.505	1.44595	0.132549	10.9088	1.04652e-27	1.23611e-26	chr19	+	protein_coding	ARHGAP33
ENSG00000111110	18265.7	1.44571	0.0678782	21.2986	1.16948e-100	7.2333e-99	chr12	-	protein_coding	PPM1H
ENSG00000183049	31189.2	1.44216	0.0631189	22.8483	1.5188e-115	1.14849e-113	chr10	+	protein_coding	CAMK1D
ENSG00000151322	13096.5	1.44186	0.0806271	17.8831	1.59795e-71	6.21727e-70	chr14	+	protein_coding	NPAS3
ENSG00000182287	3709.22	1.44068	0.0884876	16.2811	1.34385e-59	4.20734e-58	chrX	-	protein_coding	AP1S2
ENSG00000196159	3135.95	1.44015	0.0856351	16.8173	1.82185e-63	6.17072e-62	chr4	+	protein_coding	FAT4
ENSG00000145808	3631.15	1.43868	0.0946528	15.1995	3.56108e-52	9.338e-51	chr5	+	protein_coding	ADAMTS19
ENSG00000259818	66.0026	1.4382	0.346882	4.14609	3.38203e-05	9.28568e-05	chr1	+	lncRNA	CZIB-DT
ENSG00000254854	90.6506	1.4376	0.306375	4.69228	2.70171e-06	8.39275e-06	chr11	+	lncRNA	NECTIN1-DT
ENSG00000288891	2259.68	1.43702	0.114465	12.5543	3.76568e-36	6.08308e-35	chr9	+	lncRNA	ENSG00000288891
ENSG00000003147	2835.34	1.43545	0.0887649	16.1714	8.02791e-59	2.49281e-57	chr7	-	protein_coding	ICA1
ENSG00000196653	326.435	1.4351	0.164495	8.7243	2.67827e-18	1.99804e-17	chr3	+	protein_coding	ZNF502
ENSG00000125457	354.786	1.4342	0.162489	8.82642	1.08083e-18	8.23047e-18	chr17	-	protein_coding	MIF4GD
ENSG00000204516	476.918	1.43389	0.138819	10.3292	5.19805e-25	5.4927e-24	chr6	+	protein_coding	MICB
ENSG00000177103	1052.66	1.43368	0.143594	9.98424	1.78671e-23	1.76661e-22	chr11	-	protein_coding	DSCAML1
ENSG00000251369	632.147	1.43297	0.132527	10.8126	2.99953e-27	3.4815e-26	chr19	-	protein_coding	ZNF550
ENSG00000141682	1026.34	1.43228	0.124471	11.507	1.217e-30	1.61705e-29	chr18	+	protein_coding	PMAIP1
ENSG00000196081	132.958	1.43184	0.248129	5.77053	7.90237e-09	3.09154e-08	chr19	-	protein_coding	ZNF724
ENSG00000167600	138.143	1.43047	0.255265	5.60388	2.09605e-08	7.91576e-08	chr19	+	protein_coding	CYP2S1
ENSG00000171121	564.37	1.42999	0.139842	10.2257	1.52056e-24	1.57387e-23	chr3	-	protein_coding	KCNMB3
ENSG00000105270	80.3592	1.42954	0.323038	4.42529	9.63131e-06	2.82935e-05	chr19	-	protein_coding	CLIP3
ENSG00000112541	27690.6	1.42817	0.0749071	19.0659	4.8475e-81	2.19352e-79	chr6	-	protein_coding	PDE10A
ENSG00000137764	19370.7	1.428	0.0681032	20.9682	1.28037e-97	7.58918e-96	chr15	+	protein_coding	MAP2K5
ENSG00000171877	29302.1	1.42639	0.0636958	22.3937	4.5317e-111	3.24358e-109	chr15	-	protein_coding	FRMD5
ENSG00000288936	87.3937	1.42476	0.316116	4.50707	6.573e-06	1.96079e-05	chr5	-	lncRNA	ENSG00000288936
ENSG00000139445	2550.24	1.42423	0.084509	16.853	9.97992e-64	3.40559e-62	chr12	-	protein_coding	FOXN4
ENSG00000144218	29132.1	1.42416	0.0670986	21.2249	5.62315e-100	3.44055e-98	chr2	-	protein_coding	AFF3
ENSG00000120875	272.393	1.42376	0.194438	7.3224	2.4358e-13	1.32571e-12	chr8	-	protein_coding	DUSP4
ENSG00000101938	981.402	1.42321	0.127553	11.1578	6.56012e-29	8.17716e-28	chrX	-	protein_coding	CHRDL1
ENSG00000198673	1967.74	1.42226	0.099056	14.3581	9.4757e-47	2.14177e-45	chr12	-	protein_coding	TAFA2
ENSG00000158246	55.3275	1.42194	0.400926	3.54664	0.000390182	0.000942075	chr1	-	protein_coding	TENT5B
ENSG00000175868	638.267	1.42071	0.150462	9.44231	3.64653e-21	3.19471e-20	chr11	+	protein_coding	CALCB
ENSG00000230454	437.918	1.41777	0.150151	9.44226	3.64818e-21	3.19493e-20	chr3	+	lncRNA	ENSG00000230454
ENSG00000288545	620.933	1.41745	0.136413	10.3909	2.72733e-25	2.91851e-24	chr18	-	lncRNA	ENSG00000288545
ENSG00000111058	503.383	1.41718	0.134985	10.4988	8.74829e-26	9.54096e-25	chr12	+	protein_coding	ACSS3
ENSG00000213062	155.58	1.41699	0.243691	5.81469	6.07455e-09	2.39209e-08	chr1	+	lncRNA	ENSG00000213062
ENSG00000261064	351.271	1.41642	0.17727	7.99019	1.34729e-15	8.48524e-15	chr15	+	lncRNA	LINC02256
ENSG00000225518	554.386	1.41506	0.141025	10.0341	1.07954e-23	1.07534e-22	chr1	+	lncRNA	LINC01703
ENSG00000285572	215.733	1.41474	0.197468	7.16441	7.81197e-13	4.12261e-12	chr13	-	lncRNA	ENSG00000285572
ENSG00000285728	560.096	1.41324	0.151952	9.30057	1.39699e-20	1.18029e-19	chr1	-	lncRNA	ENSG00000285728
ENSG00000186017	3956.5	1.41317	0.0877479	16.1049	2.35823e-58	7.24367e-57	chr19	-	protein_coding	ZNF566
ENSG00000176463	14942.6	1.41149	0.0785998	17.958	4.1562e-72	1.63102e-70	chr15	+	protein_coding	SLCO3A1
ENSG00000130762	336.929	1.41112	0.18483	7.63469	2.26367e-14	1.31639e-13	chr1	+	protein_coding	ARHGEF16
ENSG00000258592	915.514	1.41063	0.112159	12.5771	2.82187e-36	4.57795e-35	chr14	-	lncRNA	ENSG00000258592
ENSG00000113396	1060.92	1.41003	0.118478	11.9013	1.16544e-32	1.69175e-31	chr5	+	protein_coding	SLC27A6
ENSG00000283782	715.337	1.40941	0.128961	10.929	8.37902e-28	9.96941e-27	chr5	+	protein_coding	ENSG00000283782
ENSG00000180881	2517.56	1.40781	0.0984105	14.3055	2.0209e-46	4.53627e-45	chr12	-	protein_coding	CAPS2
ENSG00000075651	4024.97	1.4075	0.0877723	16.0358	7.18354e-58	2.18006e-56	chr3	-	protein_coding	PLD1
ENSG00000212663	71.0728	1.40741	0.329409	4.27254	1.93255e-05	5.47645e-05	chrX	-	lncRNA	ENSG00000212663
ENSG00000280870	285.765	1.40733	0.172852	8.14179	3.89466e-16	2.53928e-15	chrX	-	lncRNA	MIR325HG
ENSG00000185345	18319.3	1.40633	0.094832	14.8297	9.42064e-50	2.30811e-48	chr6	-	protein_coding	PRKN
ENSG00000168661	1087.66	1.40495	0.104741	13.4135	5.03716e-41	9.65887e-40	chr19	+	protein_coding	ZNF30
ENSG00000227712	85.6599	1.40406	0.327413	4.28835	1.80009e-05	5.12213e-05	chr1	-	lncRNA	ENSG00000227712
ENSG00000183775	929.473	1.40061	0.11863	11.8065	3.61446e-32	5.1194e-31	chr5	+	protein_coding	KCTD16
ENSG00000287117	1420.31	1.39865	0.108585	12.8806	5.78677e-38	9.96314e-37	chr4	-	lncRNA	ENSG00000287117
ENSG00000249307	2888.66	1.39785	0.0979983	14.264	3.66634e-46	8.10976e-45	chr4	+	lncRNA	LINC01088
ENSG00000152348	12550.8	1.39757	0.0823366	16.9738	1.28295e-64	4.45819e-63	chr5	+	protein_coding	ATG10
ENSG00000267436	102.372	1.39606	0.289886	4.81589	1.46548e-06	4.65472e-06	chr19	+	lncRNA	ENSG00000267436
ENSG00000233723	2667.52	1.39394	0.0873121	15.965	2.23943e-57	6.6892e-56	chr2	+	lncRNA	LINC01122
ENSG00000150687	3347.47	1.39374	0.0824667	16.9007	4.44843e-64	1.53178e-62	chr11	+	protein_coding	PRSS23
ENSG00000226742	86.3947	1.39358	0.311123	4.47919	7.49255e-06	2.22199e-05	chr18	+	protein_coding	HSBP1L1
ENSG00000164659	10628.6	1.39155	0.0724603	19.2044	3.40283e-82	1.57422e-80	chr7	-	protein_coding	ELAPOR2
ENSG00000176092	154.655	1.38984	0.235221	5.90866	3.44895e-09	1.38916e-08	chr1	-	protein_coding	CRYBG2
ENSG00000135299	20496.6	1.38933	0.0672235	20.6673	6.82606e-95	3.92343e-93	chr6	+	protein_coding	ANKRD6
ENSG00000132749	660.823	1.38822	0.136809	10.1472	3.41029e-24	3.47611e-23	chr11	-	protein_coding	TESMIN
ENSG00000167771	57.8059	1.38797	0.377512	3.67662	0.00023634	0.000587585	chr11	-	protein_coding	RCOR2
ENSG00000146530	2687.28	1.38766	0.0906904	15.3011	7.51945e-53	2.00881e-51	chr7	-	protein_coding	VWDE
ENSG00000233008	2146.81	1.38741	0.0907384	15.2902	8.88166e-53	2.36182e-51	chr1	-	lncRNA	LINC01725
ENSG00000103089	666.327	1.38677	0.131808	10.5211	6.90316e-26	7.57583e-25	chr16	-	protein_coding	FA2H
ENSG00000237883	982.982	1.38577	0.10889	12.7263	4.2229e-37	7.05191e-36	chr2	-	lncRNA	DGUOK-AS1
ENSG00000111181	66.0446	1.38566	0.381436	3.63274	0.000280424	0.000690399	chr12	-	protein_coding	SLC6A12
ENSG00000184254	1097.92	1.38521	0.102889	13.4631	2.57839e-41	5.01167e-40	chr15	+	protein_coding	ALDH1A3
ENSG00000112309	1688.87	1.38401	0.0980678	14.1128	3.16922e-45	6.86343e-44	chr6	-	protein_coding	B3GAT2
ENSG00000163431	1033.21	1.38363	0.124296	11.1318	8.78596e-29	1.09098e-27	chr1	-	protein_coding	LMOD1
ENSG00000136404	187.722	1.38314	0.216511	6.38835	1.6769e-10	7.43724e-10	chr15	+	protein_coding	TM6SF1
ENSG00000178662	3647.4	1.38266	0.0857323	16.1277	1.62981e-58	5.03339e-57	chr2	+	protein_coding	CSRNP3
ENSG00000196335	255.697	1.38232	0.1921	7.19584	6.20782e-13	3.30131e-12	chr7	+	protein_coding	STK31
ENSG00000166689	23331.5	1.38223	0.0661555	20.8936	6.12064e-97	3.60911e-95	chr11	-	protein_coding	PLEKHA7
ENSG00000171617	962.597	1.38126	0.1252	11.0324	2.6655e-28	3.24957e-27	chr5	-	protein_coding	ENC1
ENSG00000079931	2590.06	1.38098	0.098399	14.0345	9.58319e-45	2.04426e-43	chr6	-	protein_coding	MOXD1
ENSG00000047365	1931.89	1.37952	0.0936297	14.7337	3.914e-49	9.38741e-48	chr4	-	protein_coding	ARAP2
ENSG00000229195	141.303	1.37728	0.234033	5.88498	3.9811e-09	1.59307e-08	chr2	-	lncRNA	ENSG00000229195
ENSG00000128016	96.527	1.37684	0.318367	4.32471	1.52731e-05	4.37602e-05	chr19	+	protein_coding	ZFP36
ENSG00000050628	56.6902	1.37614	0.371352	3.70576	0.000210758	0.000527265	chr1	-	protein_coding	PTGER3
ENSG00000182674	29942.8	1.37551	0.0660777	20.8166	3.06089e-96	1.78638e-94	chr8	+	protein_coding	KCNB2
ENSG00000258735	239.94	1.37541	0.190175	7.23236	4.74683e-13	2.54218e-12	chr14	+	lncRNA	PPP1R13B-DT
ENSG00000214243	65.6003	1.37228	0.361043	3.80086	0.000144194	0.000369427	chr7	-	processed_pseudogene	ENSG00000214243
ENSG00000238105	1370.46	1.37136	0.0990628	13.8433	1.39624e-43	2.87861e-42	chr12	-	transcribed_unprocessed_pseudogene	GOLGA2P5
ENSG00000223820	304.576	1.37123	0.18	7.61791	2.57825e-14	1.4917e-13	chr10	+	transcribed_unprocessed_pseudogene	CFL1P1
ENSG00000138792	3934.1	1.37034	0.0801493	17.0974	1.55249e-65	5.46999e-64	chr4	+	protein_coding	ENPEP
ENSG00000158748	396.68	1.36956	0.158836	8.62251	6.55045e-18	4.76951e-17	chr1	+	protein_coding	HTR6
ENSG00000245750	3326.25	1.36702	0.0912611	14.9792	1.00447e-50	2.55163e-49	chr15	+	lncRNA	DRAIC
ENSG00000245685	995.311	1.36698	0.113095	12.087	1.23703e-33	1.85115e-32	chr4	-	lncRNA	FRG1-DT
ENSG00000104870	485.76	1.36662	0.159896	8.54692	1.26416e-17	9.05306e-17	chr19	+	protein_coding	FCGRT
ENSG00000080493	6125.12	1.36655	0.0766088	17.838	3.58425e-71	1.39217e-69	chr4	+	protein_coding	SLC4A4
ENSG00000245498	198.554	1.36639	0.212631	6.42615	1.3088e-10	5.84337e-10	chr11	+	lncRNA	MSANTD2-AS1
ENSG00000185404	155.98	1.36551	0.225226	6.06282	1.33756e-09	5.56263e-09	chr2	+	protein_coding	SP140L
ENSG00000145779	10548.9	1.36476	0.0701251	19.4618	2.31465e-84	1.10913e-82	chr5	+	protein_coding	TNFAIP8
ENSG00000255856	129.848	1.36472	0.255994	5.33105	9.76481e-08	3.48092e-07	chr12	-	lncRNA	ENSG00000255856
ENSG00000260000	67.5237	1.36266	0.346414	3.93362	8.36762e-05	0.000220358	chr6	+	lncRNA	ENSG00000260000
ENSG00000151572	8047.19	1.36257	0.0936457	14.5502	5.82189e-48	1.3647e-46	chr12	+	protein_coding	ANO4
ENSG00000275591	515.882	1.36179	0.141982	9.59129	8.69863e-22	7.84117e-21	chr8	-	protein_coding	XKR5
ENSG00000183914	115.326	1.35982	0.273712	4.96808	6.76196e-07	2.22316e-06	chr17	+	protein_coding	DNAH2
ENSG00000073331	3043.9	1.35938	0.0907692	14.9762	1.05003e-50	2.6644e-49	chr4	+	protein_coding	ALPK1
ENSG00000224577	505.367	1.35885	0.147932	9.18561	4.09201e-20	3.35876e-19	chr2	+	lncRNA	LINC01117
ENSG00000064012	2652.29	1.35878	0.0874733	15.5336	2.05361e-54	5.74229e-53	chr2	+	protein_coding	CASP8
ENSG00000287374	59.7755	1.35785	0.36861	3.68371	0.000229867	0.000572242	chr1	+	lncRNA	ENSG00000287374
ENSG00000154553	584.912	1.3578	0.128251	10.587	3.42217e-26	3.80146e-25	chr4	-	protein_coding	PDLIM3
ENSG00000133962	1219.48	1.35761	0.10754	12.6243	1.55157e-36	2.53702e-35	chr14	-	protein_coding	CATSPERB
ENSG00000115361	263.293	1.35733	0.189735	7.15378	8.44183e-13	4.44779e-12	chr2	-	protein_coding	ACADL
ENSG00000267662	1686.38	1.35696	0.10762	12.6088	1.88751e-36	3.07969e-35	chr19	+	lncRNA	TSHZ3-AS1
ENSG00000269547	604.162	1.35584	0.129453	10.4736	1.14221e-25	1.24035e-24	chr19	-	protein_coding	ENSG00000269547
ENSG00000180884	1058.74	1.35507	0.104589	12.9561	2.16942e-38	3.81005e-37	chr19	-	protein_coding	ZNF792
ENSG00000115290	3606.1	1.35397	0.0832725	16.2595	1.91439e-59	5.97717e-58	chr2	-	protein_coding	GRB14
ENSG00000269145	81.0855	1.35373	0.347536	3.89522	9.81093e-05	0.000256497	chr19	-	lncRNA	MAST3-AS1
ENSG00000065923	9035.73	1.353	0.0685083	19.7495	8.10342e-87	4.0626e-85	chrX	-	protein_coding	SLC9A7
ENSG00000287985	103.756	1.35228	0.285064	4.74378	2.09762e-06	6.58357e-06	chr7	+	lncRNA	ENSG00000287985
ENSG00000231689	104.359	1.35142	0.297474	4.54299	5.54624e-06	1.66475e-05	chr2	-	lncRNA	LINC01090
ENSG00000224243	231.805	1.34964	0.213538	6.32038	2.60916e-10	1.1425e-09	chr13	+	lncRNA	SOX1-OT
[truncated: 1,915 more rows]

## Sheet: shAgo2 p-adj<0.001 Up
gene_id	baseMean	log2FoldChange	lfcSE	stat	pvalue	padj	seqnames	strand	gene_type	gene_name
ENSG00000172716	3492.31	14.7425	1.44553	10.1987	2.00978e-24	2.07083e-23	chr17	-	protein_coding	SLFN11
ENSG00000181007	2161.98	13.9944	1.44509	9.68407	3.52401e-22	3.24212e-21	chr19	-	protein_coding	ZFP82
ENSG00000283403	13409.8	13.9701	1.02345	13.65	2.0188e-42	4.04132e-41	chr19	-	lncRNA	ENSG00000283403
ENSG00000106853	1320.46	13.2203	1.44565	9.14486	5.97079e-20	4.85882e-19	chr9	-	protein_coding	PTGR1
ENSG00000140563	7121.34	13.1275	1.02322	12.8297	1.11865e-37	1.91154e-36	chr15	+	protein_coding	MCTP2
ENSG00000183850	544.272	12.9372	1.44784	8.93553	4.0524e-19	3.16313e-18	chr19	+	protein_coding	ZNF730
ENSG00000198521	3385.98	12.9278	1.02289	12.6385	1.29573e-36	2.12633e-35	chr19	-	protein_coding	ZNF43
ENSG00000198046	698.885	12.8596	1.44683	8.88808	6.21712e-19	4.80013e-18	chr19	-	protein_coding	ZNF667
ENSG00000173193	923.702	12.689	1.44675	8.77071	1.77544e-18	1.33589e-17	chr3	+	protein_coding	PARP14
ENSG00000178567	637.015	12.3332	1.44749	8.52041	1.58984e-17	1.13082e-16	chr3	-	protein_coding	EPM2AIP1
ENSG00000250312	7384.44	12.2472	0.725226	16.8874	5.57141e-64	1.91557e-62	chr4	+	protein_coding	ZNF718
ENSG00000167785	647.272	12.1916	1.44716	8.42451	3.62265e-17	2.52079e-16	chr19	-	protein_coding	ZNF558
ENSG00000288920	938.647	12.1078	1.43686	8.42658	3.5592e-17	2.47816e-16	chr19	+	protein_coding	RPSAP58
ENSG00000260725	647.346	12.0664	1.44768	8.335	7.74952e-17	5.2763e-16	chr19	-	lncRNA	ENSG00000260725
ENSG00000170430	19277.3	12.0047	0.406372	29.5412	8.51743e-192	1.32784e-189	chr10	+	protein_coding	MGMT
ENSG00000283141	564.853	11.8407	1.4475	8.1801	2.83611e-16	1.86622e-15	chr10	+	lncRNA	LINC02666
ENSG00000170468	471.497	11.8337	1.44875	8.16823	3.12938e-16	2.05208e-15	chr14	+	protein_coding	RIOX1
ENSG00000131127	798.351	11.7614	1.43727	8.18312	2.76587e-16	1.82159e-15	chr4	+	protein_coding	ZNF141
ENSG00000016402	379.092	11.6917	1.44905	8.06849	7.11714e-16	4.57867e-15	chr6	-	protein_coding	IL20RA
ENSG00000076242	3240.37	11.5447	0.836631	13.7991	2.58158e-43	5.27462e-42	chr3	+	protein_coding	MLH1
ENSG00000240225	214.069	11.51	1.453	7.92154	2.3458e-15	1.45762e-14	chr19	+	transcribed_unprocessed_pseudogene	ZNF542P
ENSG00000166770	272.962	11.4594	1.45137	7.89554	2.89058e-15	1.78444e-14	chr19	+	lncRNA	ZNF667-AS1
ENSG00000156689	1522.41	11.3516	1.43671	7.90113	2.76381e-15	1.70758e-14	chr11	-	protein_coding	GLYATL2
ENSG00000171345	335.643	10.8497	1.45018	7.48163	7.34088e-14	4.12049e-13	chr17	-	protein_coding	KRT19
ENSG00000144115	401.917	10.8157	1.4497	7.46064	8.61032e-14	4.81286e-13	chr2	+	protein_coding	THNSL2
ENSG00000163618	3356.9	10.7132	0.595581	17.9878	2.42813e-72	9.61159e-71	chr3	-	protein_coding	CADPS
ENSG00000156959	2987.34	10.6501	0.726049	14.6685	1.02537e-48	2.4311e-47	chr3	-	protein_coding	LHFPL4
ENSG00000267320	188.463	10.6225	1.45688	7.29129	3.07003e-13	1.65585e-12	chr19	-	lncRNA	ENSG00000267320
ENSG00000254602	790.836	10.3917	1.02552	10.1331	3.93766e-24	3.99577e-23	chr11	+	lncRNA	ENSG00000254602
ENSG00000135314	3631.16	10.3496	0.552018	18.7487	1.98199e-78	8.56016e-77	chr6	-	protein_coding	KHDC1
ENSG00000164458	113.213	10.1882	1.46163	6.97045	3.15924e-12	1.59193e-11	chr6	-	protein_coding	TBXT
ENSG00000155324	1545.3	10.1334	0.726899	13.9405	3.59271e-44	7.54371e-43	chr5	+	protein_coding	GRAMD2B
ENSG00000197124	1359.48	10.1252	0.651568	15.5398	1.86491e-54	5.24039e-53	chr19	-	protein_coding	ZNF682
ENSG00000198155	530.796	10.1087	1.43853	7.0271	2.10875e-12	1.07811e-11	chr4	+	transcribed_unprocessed_pseudogene	ZNF876P
ENSG00000244198	324.845	10.0822	1.44071	6.99806	2.59534e-12	1.31682e-11	chr7	+	lncRNA	ARHGEF35-AS1
ENSG00000100558	177.907	10.069	1.45521	6.91931	4.5385e-12	2.2619e-11	chr14	-	protein_coding	PLEK2
ENSG00000272602	1439.74	10.0344	0.726933	13.8037	2.41981e-43	4.96193e-42	chr4	+	protein_coding	ZNF595
ENSG00000172123	184.765	10.0045	1.45506	6.87567	6.1699e-12	3.04297e-11	chr17	-	protein_coding	SLFN12
ENSG00000104413	340.058	9.97809	1.44149	6.92206	4.45117e-12	2.22032e-11	chr8	+	protein_coding	ESRP1
ENSG00000157617	3347.38	9.96591	0.550583	18.1007	3.14859e-73	1.26393e-71	chr21	-	protein_coding	C2CD2
ENSG00000158220	1841.74	9.78782	0.594873	16.4536	7.90066e-61	2.54352e-59	chr3	+	protein_coding	ESYT3
ENSG00000121316	101.242	9.7368	1.46315	6.65469	2.839e-11	1.32742e-10	chr12	-	protein_coding	PLBD1
ENSG00000117122	115.548	9.73082	1.46176	6.65692	2.7962e-11	1.30794e-10	chr1	-	protein_coding	MFAP2
ENSG00000163565	57.5311	9.65631	1.47978	6.5255	6.77741e-11	3.08645e-10	chr1	+	protein_coding	IFI16
ENSG00000186088	1306.08	9.47878	0.651702	14.5447	6.31477e-48	1.47871e-46	chr7	-	protein_coding	GSAP
ENSG00000189057	285.377	9.46323	1.44162	6.56432	5.22694e-11	2.40102e-10	chr11	+	protein_coding	FAM111B
ENSG00000289361	87.7594	9.39233	1.46692	6.40278	1.52577e-10	6.78947e-10	chr4	+	lncRNA	ENSG00000289361
ENSG00000050327	226.146	9.299	1.44334	6.4427	1.17363e-10	5.25799e-10	chr7	+	protein_coding	ARHGEF5
ENSG00000145247	419.354	9.16384	1.02896	8.90592	5.29433e-19	4.10716e-18	chr4	-	protein_coding	OCIAD2
ENSG00000169302	132.844	9.14767	1.46121	6.26035	3.84124e-10	1.65871e-09	chr5	+	protein_coding	STK32A
ENSG00000184635	955.465	9.12279	0.520023	17.5431	6.72137e-69	2.53286e-67	chr19	+	protein_coding	ZNF93
ENSG00000128604	223.388	9.12158	1.44376	6.31795	2.65061e-10	1.15976e-09	chr7	+	protein_coding	IRF5
ENSG00000214290	71.2127	9.11492	1.47379	6.1847	6.22217e-10	2.64715e-09	chr11	+	protein_coding	COLCA2
ENSG00000267254	3483.38	9.04247	0.339355	26.646	1.98978e-156	2.19851e-154	chr19	+	lncRNA	ZNF790-AS1
ENSG00000250486	59.9223	9.02971	1.48285	6.08942	1.1332e-09	4.73782e-09	chr4	+	lncRNA	FAM218A
ENSG00000258695	158.352	8.99371	1.45034	6.20111	5.60672e-10	2.39292e-09	chr14	+	lncRNA	ENSG00000258695
ENSG00000134463	145.547	8.9145	1.44928	6.15101	7.69927e-10	3.25186e-09	chr10	+	protein_coding	ECHDC3
ENSG00000107807	414.421	8.82413	1.03047	8.56322	1.09756e-17	7.88809e-17	chr10	+	protein_coding	TLX1
ENSG00000250125	39.195	8.81639	1.49616	5.89268	3.79979e-09	1.52481e-08	chr4	-	lncRNA	LINC02232
ENSG00000100767	5794.33	8.74938	0.27212	32.1527	8.10632e-227	1.86372e-224	chr14	+	protein_coding	PAPLN
ENSG00000289297	37.3218	8.70822	1.49946	5.80757	6.33851e-09	2.49216e-08	chr19	+	lncRNA	ENSG00000289297
ENSG00000251129	6602.32	8.69263	0.172865	50.2857	0	0	chr4	+	lncRNA	LINC02506
ENSG00000288638	38.3194	8.66632	1.49673	5.79018	7.03097e-09	2.75774e-08	chr6	+	lncRNA	LNCDAT
ENSG00000237975	5163.86	8.62157	0.254006	33.9424	1.57763e-252	4.32631e-250	chr1	+	lncRNA	FLG-AS1
ENSG00000232677	4975.54	8.59744	0.232228	37.0215	5.16125e-300	1.75336e-297	chr19	-	lncRNA	LINC00665
ENSG00000283515	52.4081	8.59499	1.48003	5.8073	6.34873e-09	2.49574e-08	chr19	+	protein_coding	ENSG00000283515
ENSG00000256771	1381.59	8.57962	0.384459	22.3161	2.57919e-110	1.80631e-108	chr19	+	protein_coding	ZNF253
ENSG00000287558	34.1524	8.5695	1.50024	5.71207	1.11611e-08	4.31379e-08	chr6	-	lncRNA	ENSG00000287558
ENSG00000160321	73.4873	8.5582	1.4611	5.85735	4.70298e-09	1.86879e-08	chr19	-	protein_coding	ZNF208
ENSG00000169933	16760.2	8.54171	0.167863	50.885	0	0	chrX	+	protein_coding	FRMPD4
ENSG00000179277	38.5329	8.53888	1.49244	5.72142	1.05639e-08	4.0899e-08	chr17	+	processed_pseudogene	MEIS3P1
ENSG00000267470	211.594	8.53222	1.03532	8.24112	1.70604e-16	1.13841e-15	chr19	+	lncRNA	ZNF571-AS1
ENSG00000196345	170.019	8.52682	1.04165	8.18589	2.70309e-16	1.78127e-15	chr3	+	protein_coding	ZKSCAN7
ENSG00000184194	657.381	8.49715	0.841451	10.0982	5.62594e-24	5.67355e-23	chrX	+	protein_coding	GPR173
ENSG00000261804	99.5714	8.47474	1.46792	5.77331	7.77288e-09	3.04245e-08	chr16	+	lncRNA	ENSG00000261804
ENSG00000224536	147.392	8.47212	1.44816	5.85025	4.90835e-09	1.94836e-08	chr1	+	lncRNA	CSRP1-AS1
ENSG00000178568	47218.4	8.37091	0.106313	78.7385	0	0	chr2	-	protein_coding	ERBB4
ENSG00000267799	55.2895	8.3334	1.48121	5.62607	1.84358e-08	6.98778e-08	chr19	-	processed_pseudogene	MAN1A2P1
ENSG00000204610	26.2527	8.31997	1.51501	5.49168	3.98132e-08	1.46538e-07	chr6	+	protein_coding	TRIM15
ENSG00000269834	27.5343	8.29872	1.51534	5.47647	4.33898e-08	1.59033e-07	chr19	-	lncRNA	ZNF528-AS1
ENSG00000242265	2155.85	8.28921	0.423566	19.57	2.78423e-85	1.357e-83	chr7	+	protein_coding	PEG10
ENSG00000223343	101.328	8.25044	1.45697	5.66274	1.48975e-08	5.68928e-08	chr3	-	lncRNA	ENSG00000223343
ENSG00000103460	3211.68	8.24135	0.29542	27.8971	2.89495e-171	3.74386e-169	chr16	-	protein_coding	TOX3
ENSG00000286889	44.8158	8.23856	1.49074	5.52648	3.2671e-08	1.2125e-07	chr2	+	lncRNA	ENSG00000286889
ENSG00000280399	35.986	8.20017	1.49686	5.47826	4.29526e-08	1.57481e-07	chr3	+	TEC	ENSG00000280399
ENSG00000125675	448.492	8.13991	0.735177	11.072	1.71461e-28	2.10611e-27	chrX	+	protein_coding	GRIA3
ENSG00000188112	853.378	8.09294	0.524752	15.4224	1.15693e-53	3.16882e-52	chr6	-	protein_coding	C6orf132
ENSG00000011201	6894.9	8.02036	0.198938	40.3159	0	0	chrX	-	protein_coding	ANOS1
ENSG00000134438	88.31	7.99576	1.45743	5.48621	4.10643e-08	1.50777e-07	chr18	-	protein_coding	RAX
ENSG00000258144	46.531	7.99253	1.48775	5.37223	7.7768e-08	2.79633e-07	chr12	-	lncRNA	LINC02406
ENSG00000154760	33.9808	7.98207	1.50002	5.32132	1.03016e-07	3.66253e-07	chr17	-	protein_coding	SLFN13
ENSG00000154874	1916.84	7.98023	0.336187	23.7374	1.48101e-124	1.23026e-122	chr17	-	transcribed_unprocessed_pseudogene	CCDC144B
ENSG00000181381	389.622	7.96953	0.736355	10.8229	2.68012e-27	3.11712e-26	chr4	-	protein_coding	DDX60L
ENSG00000197937	31.1689	7.90462	1.50405	5.25555	1.4758e-07	5.17496e-07	chr19	-	protein_coding	ZNF347
ENSG00000223345	31.9777	7.81894	1.50384	5.19932	2.00019e-07	6.92838e-07	chr1	-	transcribed_unprocessed_pseudogene	H2BP1
ENSG00000237751	26.3428	7.80181	1.52401	5.11926	3.06741e-07	1.04486e-06	chr2	+	lncRNA	LINC01143
ENSG00000154556	2552.01	7.79566	0.258591	30.1467	1.18536e-199	2.05954e-197	chr4	-	protein_coding	SORBS2
ENSG00000223838	718.776	7.73132	0.431251	17.9277	7.17331e-72	2.80055e-70	chr7	+	lncRNA	ENSG00000223838
ENSG00000267581	59.1525	7.72206	1.46802	5.26018	1.43918e-07	5.04887e-07	chr19	-	lncRNA	ENSG00000267581
ENSG00000149573	215.435	7.69698	0.852147	9.03246	1.67862e-19	1.33545e-18	chr11	-	protein_coding	MPZL2
ENSG00000213297	32.361	7.69267	1.51027	5.09357	3.51379e-07	1.18855e-06	chr19	-	protein_coding	ZNF625-ZNF20
ENSG00000266928	23.1413	7.64743	1.52438	5.01673	5.25574e-07	1.74687e-06	chr19	-	lncRNA	ENSG00000266928
ENSG00000284644	55.0981	7.63524	1.47108	5.19023	2.1003e-07	7.26519e-07	chr7	-	lncRNA	ENSG00000284644
ENSG00000163283	81.465	7.62347	1.46025	5.22068	1.78271e-07	6.20715e-07	chr2	+	protein_coding	ALPP
ENSG00000196263	169.131	7.60619	0.854648	8.89978	5.59553e-19	4.33492e-18	chr19	+	protein_coding	ZNF471
ENSG00000273018	721.227	7.60211	0.476032	15.9697	2.07689e-57	6.22002e-56	chr17	-	lncRNA	FAM106A
ENSG00000174808	38.6777	7.58292	1.48299	5.11326	3.16649e-07	1.07619e-06	chr4	-	protein_coding	BTC
ENSG00000171649	280.821	7.56701	0.608252	12.4406	1.57325e-35	2.50586e-34	chr19	+	protein_coding	ZIK1
ENSG00000128610	17.7634	7.54636	1.58019	4.77561	1.79167e-06	5.6537e-06	chr7	-	protein_coding	FEZF1
ENSG00000213214	15.2585	7.52521	1.56569	4.80631	1.53738e-06	4.87765e-06	chr7	-	protein_coding	ARHGEF35
ENSG00000130844	2104.77	7.47527	0.296711	25.1938	4.68624e-140	4.50057e-138	chr19	+	protein_coding	ZNF331
ENSG00000213244	32.8611	7.46333	1.50408	4.96205	6.97513e-07	2.28861e-06	chr1	-	unprocessed_pseudogene	H3P4
ENSG00000287376	17.7109	7.45967	1.54728	4.82115	1.42732e-06	4.53986e-06	chr13	-	lncRNA	ENSG00000287376
ENSG00000147676	477.596	7.45663	0.559537	13.3264	1.62523e-40	3.06733e-39	chr8	+	protein_coding	MAL2
ENSG00000265485	493.41	7.44176	0.499891	14.8868	4.01786e-50	1.00385e-48	chr18	+	lncRNA	LINC01915
ENSG00000215146	904.726	7.4238	0.291562	25.4621	5.18022e-143	5.1042e-141	chr10	-	transcribed_unprocessed_pseudogene	ENSG00000215146
ENSG00000165985	19.2317	7.35905	1.54183	4.77293	1.81566e-06	5.72624e-06	chr10	-	protein_coding	C1QL3
ENSG00000233571	3145.89	7.35466	0.210776	34.8932	9.42488e-267	2.78597e-264	chrX	-	lncRNA	ENSG00000233571
ENSG00000224063	686.296	7.34128	0.328033	22.3797	6.20388e-111	4.41271e-109	chr2	+	lncRNA	CALCRL-AS1
ENSG00000204613	14.9118	7.32794	1.56883	4.67094	2.99818e-06	9.26565e-06	chr6	-	protein_coding	TRIM10
ENSG00000227835	305.894	7.32033	0.667071	10.9739	5.10502e-28	6.12199e-27	chr9	-	transcribed_unprocessed_pseudogene	CARM1P1
ENSG00000287869	16.6919	7.27041	1.55468	4.67647	2.91861e-06	9.02587e-06	chr7	-	lncRNA	ENSG00000287869
ENSG00000059378	1821.46	7.26791	0.295463	24.5984	1.31467e-133	1.19216e-131	chr7	-	protein_coding	PARP12
ENSG00000235192	19.2912	7.25385	1.5445	4.69656	2.64584e-06	8.23155e-06	chr2	+	lncRNA	ENSG00000235192
ENSG00000166426	19.2473	7.25276	1.54774	4.68602	2.78563e-06	8.64047e-06	chr15	+	protein_coding	CRABP1
ENSG00000215196	161.932	7.23436	0.761684	9.49785	2.14268e-21	1.90061e-20	chr5	-	lncRNA	BASP1-AS1
ENSG00000002745	51.54	7.23	1.47188	4.91209	9.01104e-07	2.92124e-06	chr7	+	protein_coding	WNT16
ENSG00000177932	279.503	7.22016	0.506238	14.2624	3.75467e-46	8.28904e-45	chr5	+	protein_coding	ZNF354C
ENSG00000221923	118.191	7.21196	0.863669	8.35038	6.80434e-17	4.65225e-16	chr19	+	protein_coding	ZNF880
ENSG00000262160	124.045	7.20728	1.04496	6.8972	5.30391e-12	2.62783e-11	chr16	-	lncRNA	ENSG00000262160
ENSG00000106511	32.8371	7.20554	1.49217	4.82891	1.37283e-06	4.37264e-06	chr7	-	protein_coding	MEOX2
ENSG00000146477	350.7	7.1397	0.567905	12.572	3.01015e-36	4.87645e-35	chr6	+	protein_coding	SLC22A3
ENSG00000258405	138.746	7.12885	0.678369	10.5088	7.86724e-26	8.58831e-25	chr19	+	protein_coding	ZNF578
ENSG00000249082	17.6219	7.10506	1.55709	4.56303	5.04203e-06	1.51801e-05	chr5	-	lncRNA	EPIST
ENSG00000235387	12.7103	7.10362	1.58441	4.48344	7.34479e-06	2.18101e-05	chr9	+	protein_coding	SPAAR
ENSG00000185565	5066.86	7.06562	0.146271	48.305	0	0	chr3	-	protein_coding	LSAMP
ENSG00000253706	923.929	7.06259	0.324467	21.7668	4.79411e-105	3.11768e-103	chr8	-	lncRNA	ENSG00000253706
ENSG00000254080	12.0719	7.05513	1.59584	4.42096	9.82643e-06	2.88221e-05	chr8	-	lncRNA	ENSG00000254080
ENSG00000184454	12.6322	7.03865	1.59231	4.4204	9.85187e-06	2.88744e-05	chr1	+	protein_coding	NCMAP
ENSG00000267188	18.0904	7.03413	1.5463	4.54902	5.38956e-06	1.619e-05	chr19	-	lncRNA	ENSG00000267188
ENSG00000283638	24.3414	7.02806	1.5262	4.60495	4.12558e-06	1.25538e-05	chrX	-	lncRNA	ENSG00000283638
ENSG00000205885	74.9729	7.02674	0.878651	7.99719	1.27294e-15	8.02807e-15	chr12	+	lncRNA	C1RL-AS1
ENSG00000124749	1074.63	7.02652	0.327808	21.4348	6.32517e-102	4.01023e-100	chr6	-	protein_coding	COL21A1
ENSG00000072201	1372.36	6.99367	0.233208	29.989	1.36686e-197	2.25443e-195	chr4	-	protein_coding	LNX1
ENSG00000174899	162.681	6.99059	0.856249	8.1642	3.23567e-16	2.12056e-15	chr3	+	transcribed_unitary_pseudogene	SLC66A1L
ENSG00000224896	10.6613	6.97797	1.6107	4.33225	1.4759e-05	4.23832e-05	chr1	+	processed_pseudogene	SIGLEC30P
ENSG00000286530	15.0584	6.9735	1.57609	4.42455	9.66418e-06	2.83791e-05	chr2	+	lncRNA	ENSG00000286530
ENSG00000188580	29612.6	6.93252	0.0948893	73.0591	0	0	chr6	+	protein_coding	NKAIN2
ENSG00000234998	19.7013	6.88793	1.55059	4.44213	8.90715e-06	2.62373e-05	chr1	-	lncRNA	ENSG00000234998
ENSG00000262943	1462.61	6.87073	0.214127	32.0872	6.65883e-226	1.51562e-223	chr17	+	transcribed_unprocessed_pseudogene	ALOX12P2
ENSG00000258601	10.8501	6.84603	1.60833	4.25661	2.07546e-05	5.85808e-05	chr14	+	lncRNA	ENSG00000258601
ENSG00000249249	13.6732	6.838	1.6028	4.26629	1.98754e-05	5.62177e-05	chr5	+	lncRNA	TICAM2-AS1
ENSG00000135960	38.424	6.83688	1.48441	4.60579	4.10895e-06	1.25048e-05	chr2	-	protein_coding	EDAR
ENSG00000283162	141.123	6.8304	0.863262	7.91231	2.5266e-15	1.56484e-14	chr9	+	transcribed_unprocessed_pseudogene	ENSG00000283162
ENSG00000161896	16.7653	6.82909	1.55608	4.38866	1.14053e-05	3.31752e-05	chr6	-	protein_coding	IP6K3
ENSG00000289426	13.6947	6.78545	1.58373	4.28446	1.83181e-05	5.20717e-05	chr1	+	lncRNA	ENSG00000289426
ENSG00000225706	14.9405	6.78288	1.5759	4.30414	1.67635e-05	4.78556e-05	chr9	+	lncRNA	PTPRD-AS1
ENSG00000223865	451.135	6.7738	0.420983	16.0904	2.97672e-58	9.11885e-57	chr6	+	protein_coding	HLA-DPB1
ENSG00000230316	221.446	6.71957	0.616658	10.8968	1.19447e-27	1.40794e-26	chr7	+	lncRNA	FEZF1-AS1
ENSG00000276855	11.3748	6.67033	1.60027	4.16827	3.06925e-05	8.47292e-05	chr17	+	lncRNA	ENSG00000276855
ENSG00000270112	133.123	6.64578	0.86685	7.66658	1.76637e-14	1.0362e-13	chr18	+	lncRNA	ST8SIA5-DT
ENSG00000273341	11.7624	6.5814	1.60001	4.11335	3.8996e-05	0.000106489	chr7	+	lncRNA	ENSG00000273341
ENSG00000267238	14.9264	6.57813	1.58496	4.15035	3.31962e-05	9.12535e-05	chr19	-	lncRNA	ENSG00000267238
ENSG00000144681	5948.65	6.57011	0.132739	49.4965	0	0	chr3	+	protein_coding	STAC
ENSG00000116977	304.887	6.54828	0.479727	13.65	2.01794e-42	4.04132e-41	chr1	+	protein_coding	LGALS8
ENSG00000182667	2396.95	6.53522	0.679951	9.61131	7.16341e-22	6.48812e-21	chr11	+	protein_coding	NTM
ENSG00000104760	31.318	6.52222	1.49436	4.36455	1.27386e-05	3.6865e-05	chr8	-	protein_coding	FGL1
ENSG00000238117	12.8993	6.51953	1.60556	4.0606	4.89465e-05	0.000131858	chr11	-	lncRNA	ENSG00000238117
ENSG00000262714	29.3559	6.5175	1.52755	4.26664	1.9844e-05	5.61497e-05	chr16	+	lncRNA	ENSG00000262714
ENSG00000196167	33.658	6.49215	1.49299	4.34841	1.37127e-05	3.95534e-05	chr11	-	lncRNA	COLCA1
ENSG00000244694	214.229	6.46824	0.542359	11.9261	8.65013e-33	1.26209e-31	chr6	-	protein_coding	PTCHD4
ENSG00000135472	22.6828	6.46628	1.54005	4.19876	2.68384e-05	7.46785e-05	chr12	-	protein_coding	FAIM2
ENSG00000135346	9.94606	6.45633	1.62764	3.96667	7.28836e-05	0.00019303	chr6	-	protein_coding	CGA
ENSG00000267363	14.9867	6.45018	1.58343	4.07356	4.63006e-05	0.00012513	chr19	-	lncRNA	ENSG00000267363
ENSG00000233535	13.2008	6.44682	1.59406	4.04427	5.24871e-05	0.000140996	chrX	+	lncRNA	ENSG00000233535
ENSG00000083814	101.87	6.41435	0.869698	7.37537	1.63886e-13	8.99929e-13	chr19	-	protein_coding	ZNF671
ENSG00000106278	586.514	6.39989	0.326763	19.5857	2.04691e-85	9.9978e-84	chr7	+	protein_coding	PTPRZ1
ENSG00000167554	147.016	6.39818	0.622311	10.2813	8.55411e-25	8.9435e-24	chr19	+	protein_coding	ZNF610
ENSG00000204179	233.731	6.38318	0.456919	13.97	2.37466e-44	5.00459e-43	chr10	+	protein_coding	PTPN20
ENSG00000188227	2901.09	6.36572	0.159318	39.9561	0	0	chr19	+	protein_coding	ZNF793
ENSG00000169432	2225.35	6.34781	0.190128	33.3871	2.11113e-244	5.6531e-242	chr2	-	protein_coding	SCN9A
ENSG00000279631	20.7478	6.33731	1.5208	4.16709	3.08515e-05	8.51371e-05	chr10	+	TEC	ENSG00000279631
ENSG00000235436	33.7275	6.31801	1.4917	4.23543	2.28117e-05	6.40218e-05	chr7	+	transcribed_unprocessed_pseudogene	DPY19L2P4
ENSG00000235236	49.9771	6.31515	1.07763	5.86023	4.62215e-09	1.83796e-08	chr3	-	lncRNA	ENSG00000235236
ENSG00000233491	20.0352	6.31267	1.53655	4.10834	3.98519e-05	0.000108683	chr7	-	transcribed_unitary_pseudogene	ENSG00000233491
ENSG00000169507	11.5876	6.26647	1.61277	3.88554	0.000102105	0.000266392	chr2	-	protein_coding	SLC38A11
ENSG00000254230	9.32426	6.25874	1.63568	3.82639	0.000130039	0.000335238	chr8	-	lncRNA	ENSG00000254230
ENSG00000113231	28.3632	6.25485	1.50147	4.16582	3.10237e-05	8.55812e-05	chr5	+	protein_coding	PDE8B
ENSG00000259222	10.406	6.25112	1.62856	3.83843	0.000123822	0.000319973	chr15	+	lncRNA	ENSG00000259222
ENSG00000175793	7.68582	6.24609	1.69056	3.69469	0.000220153	0.000549139	chr1	+	protein_coding	SFN
ENSG00000237440	45.3751	6.24173	0.90998	6.85919	6.92498e-12	3.40357e-11	chr19	-	protein_coding	ZNF737
ENSG00000138028	577.433	6.23996	0.346906	17.9875	2.44331e-72	9.65488e-71	chr2	-	protein_coding	CGREF1
ENSG00000250320	254.504	6.23578	0.43299	14.4017	5.05046e-47	1.14954e-45	chr5	+	lncRNA	EDIL3-DT
ENSG00000188641	5449.72	6.21367	0.124051	50.0897	0	0	chr1	-	protein_coding	DPYD
ENSG00000133107	2180.98	6.19719	0.173658	35.6862	6.46779e-279	2.04463e-276	chr13	-	protein_coding	TRPC4
ENSG00000272334	10.26	6.15973	1.63782	3.76094	0.000169279	0.000429299	chr3	-	lncRNA	ENSG00000272334
ENSG00000113532	576.481	6.13649	0.302669	20.2746	2.15635e-91	1.16305e-89	chr5	-	protein_coding	ST8SIA4
ENSG00000237167	9.19443	6.13075	1.63852	3.74164	0.000182825	0.000461238	chr3	+	lncRNA	ENSG00000237167
ENSG00000259478	7.31458	6.13064	1.68176	3.64537	0.000267009	0.00065979	chr15	-	lncRNA	ENSG00000259478
ENSG00000221887	8.69405	6.12225	1.65091	3.7084	0.000208572	0.000522198	chr18	+	protein_coding	HMSD
ENSG00000086991	128.611	6.11096	0.528658	11.5594	6.61874e-31	8.9353e-30	chr11	-	protein_coding	NOX4
ENSG00000185070	447.959	6.10863	0.290412	21.0344	3.18041e-98	1.91506e-96	chr14	+	protein_coding	FLRT2
ENSG00000285835	460.552	6.0935	0.349444	17.4377	4.26815e-68	1.57963e-66	chr11	-	lncRNA	ENSG00000285835
ENSG00000202024	7.47402	6.08537	1.67691	3.62892	0.000284605	0.000700085	chrX	+	snRNA	RNU6-934P
ENSG00000271755	17.186	6.08253	1.55858	3.9026	9.51629e-05	0.00024908	chr6	-	lncRNA	ENSG00000271755
ENSG00000146151	423.471	6.07154	0.33116	18.3341	4.41964e-75	1.81253e-73	chr6	-	protein_coding	HMGCLL1
ENSG00000259345	9971.08	6.04311	0.103303	58.4991	0	0	chr15	-	lncRNA	ENSG00000259345
ENSG00000131080	925.882	5.99933	0.255007	23.5261	2.20473e-122	1.8051e-120	chrX	-	protein_coding	EDA2R
ENSG00000285897	54.833	5.99172	1.07146	5.59212	2.24313e-08	8.44595e-08	chr17	-	protein_coding	ENSG00000285897
ENSG00000103067	519.48	5.96623	0.355401	16.7873	3.02271e-63	1.01926e-61	chr16	-	protein_coding	ESRP2
ENSG00000231738	14.534	5.9537	1.57006	3.79202	0.000149424	0.00038184	chr12	-	protein_coding	TSPAN19
ENSG00000198774	73.2237	5.92494	0.704516	8.40995	4.10175e-17	2.8446e-16	chr12	-	protein_coding	RASSF9
ENSG00000162598	10.1241	5.91655	1.64584	3.59485	0.000324576	0.000791565	chr1	-	protein_coding	C1orf87
ENSG00000102007	198.25	5.90987	0.541098	10.922	9.04799e-28	1.07094e-26	chrX	+	protein_coding	PLP2
ENSG00000289635	8.80119	5.89283	1.65383	3.56313	0.000366456	0.000887909	chr11	-	lncRNA	ENSG00000289635
ENSG00000233985	289.339	5.8529	0.342105	17.1085	1.28233e-65	4.53217e-64	chr1	+	lncRNA	LINC01681
ENSG00000267774	9.61139	5.83886	1.64771	3.54362	0.000394679	0.000952529	chr18	+	lncRNA	ENSG00000267774
ENSG00000115648	12.1079	5.83786	1.60926	3.62766	0.000285999	0.000703134	chr2	+	protein_coding	MLPH
ENSG00000248485	159.981	5.83157	0.546617	10.6685	1.42943e-26	1.61385e-25	chr1	+	protein_coding	PCP4L1
ENSG00000197506	18.9324	5.81585	1.56074	3.72635	0.000194271	0.000488165	chr9	-	protein_coding	SLC28A3
ENSG00000152785	358.813	5.81119	0.374102	15.5337	2.05231e-54	5.74229e-53	chr4	+	protein_coding	BMP3
ENSG00000227674	1682.64	5.78728	0.147973	39.1105	0	0	chr13	-	lncRNA	LINC00355
ENSG00000091972	13.7675	5.76967	1.56754	3.68073	0.00023257	0.000578527	chr3	+	protein_coding	CD200
ENSG00000197479	36.6975	5.76867	0.924759	6.23802	4.43133e-10	1.90412e-09	chr5	+	protein_coding	PCDHB11
ENSG00000239268	2505.71	5.76386	0.160814	35.8418	2.46604e-281	7.90556e-279	chr3	-	lncRNA	ENSG00000239268
ENSG00000261183	43.5505	5.7599	1.08238	5.32151	1.02912e-07	3.65938e-07	chr15	-	lncRNA	SPINT1-AS1
ENSG00000258690	24.1433	5.74716	1.13676	5.05572	4.28778e-07	1.43944e-06	chr14	+	lncRNA	ENSG00000258690
ENSG00000133433	18.5531	5.73333	1.53369	3.73825	0.000185306	0.00046703	chr22	-	protein_coding	GSTT2B
ENSG00000019991	23.003	5.69191	1.13419	5.01846	5.20869e-07	1.73174e-06	chr7	-	protein_coding	HGF
ENSG00000164176	2879.18	5.67685	0.142725	39.7748	0	0	chr5	-	protein_coding	EDIL3
ENSG00000255102	234.787	5.61807	0.437921	12.829	1.12876e-37	1.92736e-36	chr11	-	lncRNA	ENSG00000255102
ENSG00000159899	525.971	5.60619	0.303045	18.4995	2.08272e-76	8.69812e-75	chr9	+	protein_coding	NPR2
ENSG00000145536	111.405	5.59231	0.532739	10.4973	8.88971e-26	9.69055e-25	chr5	+	protein_coding	ADAMTS16
ENSG00000168016	94.348	5.58957	0.694179	8.05206	8.14094e-16	5.21226e-15	chr3	-	protein_coding	TRANK1
ENSG00000124507	397.687	5.58477	0.310186	18.0046	1.79402e-72	7.13874e-71	chr6	+	protein_coding	PACSIN1
ENSG00000245571	142.771	5.58096	0.586452	9.51649	1.79129e-21	1.59264e-20	chr11	-	lncRNA	FAM111A-DT
ENSG00000285245	53.626	5.56893	0.792285	7.02895	2.08101e-12	1.06488e-11	chr9	-	protein_coding	ENSG00000285245
ENSG00000253535	807.269	5.55981	0.420085	13.235	5.51078e-40	1.02059e-38	chr8	-	lncRNA	ENSG00000253535
ENSG00000226686	4095.18	5.5315	0.115755	47.7863	0	0	chr19	+	lncRNA	LINC01535
ENSG00000250709	87.9067	5.50037	0.653898	8.41166	4.04249e-17	2.80436e-16	chr13	-	protein_coding	CCDC169-SOHLH2
ENSG00000287692	19.099	5.49616	1.53452	3.58168	0.000341387	0.000830781	chr4	+	lncRNA	ENSG00000287692
ENSG00000226887	357.033	5.48783	0.354321	15.4883	4.16103e-54	1.15781e-52	chr4	-	protein_coding	ERVMER34-1
ENSG00000139220	3375.43	5.47005	0.11296	48.4249	0	0	chr12	-	protein_coding	PPFIA2
ENSG00000161405	1677.02	5.45588	0.157916	34.5494	1.45773e-261	4.14744e-259	chr17	-	protein_coding	IKZF3
ENSG00000267605	42.9729	5.45461	0.913083	5.97384	2.31738e-09	9.46625e-09	chr19	-	lncRNA	ENSG00000267605
ENSG00000168404	319.739	5.44145	0.374905	14.5142	9.84571e-48	2.28905e-46	chr16	-	protein_coding	MLKL
ENSG00000009694	17733.9	5.43165	0.0898671	60.4409	0	0	chrX	-	protein_coding	TENM1
ENSG00000266916	68.843	5.43054	0.78005	6.96178	3.36003e-12	1.68974e-11	chr19	-	lncRNA	ZNF793-AS1
ENSG00000228623	294.951	5.38609	0.37794	14.2512	4.4067e-46	9.68155e-45	chr9	-	transcribed_unprocessed_pseudogene	ZNF883
ENSG00000102290	264.782	5.37891	0.296994	18.1112	2.60128e-73	1.0474e-71	chrX	+	protein_coding	PCDH11X
ENSG00000138835	8626.91	5.3777	0.0914593	58.7988	0	0	chr9	+	protein_coding	RGS3
ENSG00000163898	174.334	5.3631	0.417497	12.8459	9.07366e-38	1.55399e-36	chr3	-	protein_coding	LIPH
ENSG00000166801	71.0251	5.34111	0.776655	6.87707	6.10944e-12	3.01446e-11	chr11	+	protein_coding	FAM111A
ENSG00000144644	106.211	5.328	0.570441	9.34015	9.6195e-21	8.20723e-20	chr3	-	protein_coding	GADL1
ENSG00000227400	144.628	5.32676	0.505925	10.5288	6.36742e-26	6.99802e-25	chr2	-	lncRNA	ENSG00000227400
ENSG00000215861	255.389	5.32651	0.421246	12.6446	1.19778e-36	1.9727e-35	chr1	-	transcribed_unprocessed_pseudogene	ENSG00000215861
ENSG00000006747	778.721	5.30312	0.236089	22.4623	9.69623e-112	7.00622e-110	chr7	+	protein_coding	SCIN
ENSG00000137707	70.0111	5.25718	0.656035	8.01358	1.11421e-15	7.05633e-15	chr11	-	protein_coding	BTG4
ENSG00000146038	4123.83	5.23993	0.117272	44.6819	0	0	chr6	-	protein_coding	DCDC2
ENSG00000114200	73.8132	5.2336	0.586043	8.9304	4.2449e-19	3.31111e-18	chr3	-	protein_coding	BCHE
ENSG00000176788	4368.92	5.22346	0.110578	47.2378	0	0	chr5	+	protein_coding	BASP1
ENSG00000167232	5113.85	5.21482	0.0997272	52.2908	0	0	chr19	-	protein_coding	ZNF91
ENSG00000184374	55.7554	5.1841	0.792361	6.54259	6.04615e-11	2.76354e-10	chr8	+	protein_coding	COLEC10
ENSG00000197360	15.4711	5.17515	1.18538	4.36582	1.26648e-05	3.66608e-05	chr19	-	protein_coding	ZNF98
ENSG00000187546	65.8471	5.17054	0.569911	9.07254	1.16273e-19	9.30229e-19	chr7	-	protein_coding	AGMO
ENSG00000256268	24.2103	5.16413	1.12843	4.5764	4.73054e-06	1.42744e-05	chr12	+	lncRNA	LINC02454
ENSG00000165816	576.781	5.16407	0.271135	19.0461	7.07398e-81	3.18203e-79	chr10	+	protein_coding	VWA2
ENSG00000149124	52.6201	5.1616	0.903973	5.7099	1.1304e-08	4.36456e-08	chr11	-	protein_coding	GLYAT
ENSG00000231185	425.583	5.15897	0.245539	21.0108	5.22293e-98	3.12019e-96	chr5	+	lncRNA	SPRY4-AS1
ENSG00000230006	434.896	5.15788	0.261849	19.6979	2.24732e-86	1.12174e-84	chr2	+	transcribed_unprocessed_pseudogene	ANKRD36BP2
ENSG00000162490	30.605	5.15654	1.10845	4.65203	3.28687e-06	1.01098e-05	chr1	+	protein_coding	DRAXIN
ENSG00000236311	167.842	5.15284	0.480019	10.7347	6.99733e-27	7.97129e-26	chr10	-	lncRNA	TLX1NB
ENSG00000082175	68.7623	5.14656	0.886592	5.80488	6.44116e-09	2.5312e-08	chr11	-	protein_coding	PGR
ENSG00000203740	76.9233	5.13605	0.555936	9.23856	2.49829e-20	2.07456e-19	chr1	+	protein_coding	NTMT2
ENSG00000167434	39.7229	5.13288	0.930438	5.51663	3.4556e-08	1.27932e-07	chr17	+	protein_coding	CA4
ENSG00000256751	81.3936	5.12195	0.650661	7.87192	3.49239e-15	2.13856e-14	chr12	+	lncRNA	PLBD1-AS1
ENSG00000260173	22.2005	5.12087	1.14295	4.48038	7.45092e-06	2.20993e-05	chr15	-	lncRNA	ENSG00000260173
ENSG00000289309	76.6741	5.10505	0.513668	9.93842	2.83294e-23	2.77574e-22	chr12	-	lncRNA	ENSG00000289309
ENSG00000159915	1130.97	5.07948	0.170457	29.7992	3.99932e-195	6.36563e-193	chr19	+	protein_coding	ZNF233
ENSG00000178033	33.4475	5.06952	0.826828	6.13129	8.71685e-10	3.66939e-09	chr6	+	protein_coding	CALHM5
ENSG00000248663	179.253	5.03351	0.403012	12.4897	8.49451e-36	1.3587e-34	chr5	+	lncRNA	LINC00992
ENSG00000165186	717.397	5.01063	0.196842	25.4551	6.204e-143	6.06048e-141	chrX	+	protein_coding	PTCHD1
ENSG00000269043	92.353	5.00586	0.461914	10.8372	2.29314e-27	2.67388e-26	chr19	+	lncRNA	ENSG00000269043
ENSG00000198822	121.859	4.98076	0.565058	8.81461	1.20106e-18	9.11547e-18	chr7	+	protein_coding	GRM3
ENSG00000232234	76.9512	4.9774	0.553588	8.99117	2.4462e-19	1.93058e-18	chr6	+	lncRNA	ENSG00000232234
ENSG00000287806	138.865	4.97609	0.502765	9.89743	4.27103e-23	4.14377e-22	chrX	+	lncRNA	ENSG00000287806
ENSG00000077616	986.182	4.97114	0.178453	27.8569	8.88504e-171	1.14256e-168	chr11	+	protein_coding	NAALAD2
ENSG00000240499	78.6417	4.91973	0.553588	8.887	6.27818e-19	4.84563e-18	chr7	+	lncRNA	ENSG00000240499
ENSG00000198797	322.596	4.91098	0.372187	13.1949	9.38476e-40	1.72681e-38	chr1	+	protein_coding	BRINP2
ENSG00000119888	1300.6	4.90251	0.163791	29.9314	7.67873e-197	1.23954e-194	chr2	+	protein_coding	EPCAM
ENSG00000214999	102.706	4.89872	0.602401	8.13199	4.22313e-16	2.74636e-15	chr17	+	lncRNA	ENSG00000214999
ENSG00000197261	455.426	4.89374	0.246418	19.8595	9.1195e-88	4.6436e-86	chr6	+	protein_coding	C6orf141
ENSG00000168959	81.9987	4.8906	0.511983	9.55226	1.26895e-21	1.13398e-20	chr11	-	protein_coding	GRM5
ENSG00000136960	1012.79	4.87931	0.218069	22.3751	6.8876e-111	4.88376e-109	chr8	-	protein_coding	ENPP2
ENSG00000165646	27.9081	4.87915	0.954878	5.10971	3.22657e-07	1.09481e-06	chr10	+	protein_coding	SLC18A2
ENSG00000101542	78.4793	4.87605	0.519103	9.39321	5.81991e-21	5.03677e-20	chr18	+	protein_coding	CDH20
ENSG00000230109	202.55	4.86394	0.340922	14.267	3.5123e-46	7.79177e-45	chr10	-	lncRNA	LINC02643
ENSG00000267260	273.103	4.86168	0.311862	15.5892	8.61936e-55	2.43708e-53	chr19	+	lncRNA	ENSG00000267260
ENSG00000121310	1451.06	4.8297	0.153982	31.3654	6.00639e-216	1.1888e-213	chr1	-	protein_coding	ECHDC2
ENSG00000165966	107.163	4.81791	0.468888	10.2752	9.11676e-25	9.51429e-24	chr12	+	protein_coding	PDZRN4
ENSG00000289036	214.907	4.81274	0.544843	8.83325	1.01682e-18	7.75078e-18	chr8	+	lncRNA	ENSG00000289036
ENSG00000186377	786.771	4.806	0.211938	22.6765	7.64919e-114	5.63441e-112	chr1	+	protein_coding	CYP4X1
ENSG00000280385	24.8243	4.80193	0.957801	5.0135	5.34485e-07	1.77442e-06	chr11	+	TEC	ENSG00000280385
ENSG00000174567	44.9858	4.76121	0.648545	7.34138	2.11402e-13	1.15417e-12	chr1	-	protein_coding	GOLT1A
ENSG00000269516	58.1118	4.75922	0.792493	6.00538	1.90889e-09	7.85256e-09	chr19	+	transcribed_unprocessed_pseudogene	CYP4F23P
ENSG00000183230	9404.01	4.75255	0.0893976	53.1619	0	0	chr10	-	protein_coding	CTNNA3
ENSG00000145242	1423.35	4.75013	0.141715	33.519	2.55232e-246	6.91586e-244	chr4	-	protein_coding	EPHA5
ENSG00000236283	534.504	4.71308	0.248029	19.0021	1.63877e-80	7.27095e-79	chr2	+	lncRNA	ENSG00000236283
ENSG00000099337	78.185	4.71102	0.612794	7.68778	1.49714e-14	8.8258e-14	chr19	+	protein_coding	KCNK6
ENSG00000115339	1060.04	4.71047	0.177613	26.521	5.54508e-155	6.03883e-153	chr2	-	protein_coding	GALNT3
ENSG00000187678	65.9633	4.68958	0.521156	8.99843	2.28976e-19	1.80963e-18	chr5	-	protein_coding	SPRY4
ENSG00000186212	35.5827	4.67799	0.930217	5.02893	4.93236e-07	1.64395e-06	chr4	-	protein_coding	SOWAHB
ENSG00000259199	288.822	4.67586	0.305263	15.3175	5.84371e-53	1.56481e-51	chr15	-	lncRNA	ENSG00000259199
ENSG00000110777	55.6341	4.66806	0.614633	7.59487	3.08113e-14	1.77543e-13	chr11	-	protein_coding	POU2AF1
ENSG00000227388	677.403	4.66075	0.206235	22.5992	4.41306e-113	3.19891e-111	chr9	+	lncRNA	ENSG00000227388
ENSG00000170381	4016.01	4.65567	0.106354	43.7754	0	0	chr7	-	protein_coding	SEMA3E
ENSG00000164188	30.5918	4.64899	0.777764	5.97738	2.26758e-09	9.27114e-09	chr5	-	protein_coding	RANBP3L
ENSG00000233609	30.9229	4.64336	0.840101	5.52714	3.25491e-08	1.20817e-07	chr8	+	transcribed_processed_pseudogene	RPL10P19
ENSG00000164136	1326.01	4.64046	0.154379	30.0588	1.67587e-198	2.84661e-196	chr4	+	protein_coding	IL15
ENSG00000137265	124.705	4.63824	0.422676	10.9735	5.1245e-28	6.14211e-27	chr6	+	protein_coding	IRF4
ENSG00000250722	235.304	4.63679	0.283538	16.3533	4.11988e-60	1.29871e-58	chr5	-	protein_coding	SELENOP
ENSG00000157303	84.0234	4.62432	0.552918	8.36349	6.08922e-17	4.17586e-16	chr9	+	protein_coding	SUSD3
ENSG00000135842	4292.97	4.59361	0.110892	41.4242	0	0	chr1	-	protein_coding	NIBAN1
ENSG00000144285	22.1908	4.59001	0.967696	4.74323	2.10337e-06	6.59977e-06	chr2	-	protein_coding	SCN1A
ENSG00000189190	68.156	4.57692	0.482803	9.47987	2.54591e-21	2.24951e-20	chr19	-	protein_coding	ZNF600
ENSG00000267173	16.2576	4.56827	1.19359	3.82733	0.000129541	0.00033403	chr19	-	protein_coding	ENSG00000267173
ENSG00000170775	236.518	4.55971	0.307852	14.8114	1.23715e-49	3.02132e-48	chr7	-	protein_coding	GPR37
ENSG00000205592	41.432	4.55867	0.745696	6.11331	9.75839e-10	4.09043e-09	chr12	+	polymorphic_pseudogene	MUC19
ENSG00000112297	2035.09	4.54973	0.133899	33.9787	4.5906e-253	1.27423e-250	chr6	+	protein_coding	CRYBG1
ENSG00000166763	85.4293	4.54381	0.514355	8.83399	1.0101e-18	7.70214e-18	chr15	-	transcribed_unprocessed_pseudogene	STRCP1
ENSG00000198482	361.765	4.53334	0.228891	19.8057	2.65993e-87	1.34839e-85	chr19	+	protein_coding	ZNF808
ENSG00000153253	46.9423	4.52997	0.684618	6.61678	3.67095e-11	1.70346e-10	chr2	-	protein_coding	SCN3A
ENSG00000188921	21.2525	4.52113	1.14851	3.93651	8.26749e-05	0.000217847	chr9	-	protein_coding	HACD4
ENSG00000166840	72.2185	4.51984	0.712814	6.34085	2.28507e-10	1.00406e-09	chr11	+	protein_coding	GLYATL1
ENSG00000129682	12694.7	4.51801	0.106838	42.2885	0	0	chrX	-	protein_coding	FGF13
ENSG00000167555	225.784	4.51775	0.301176	15.0003	7.30459e-51	1.8639e-49	chr19	+	protein_coding	ZNF528
ENSG00000168143	1260.54	4.51757	0.142835	31.6278	1.53175e-219	3.14091e-217	chr6	+	protein_coding	FAM83B
ENSG00000036448	18821.6	4.50958	0.0989454	45.5764	0	0	chr8	+	protein_coding	MYOM2
ENSG00000163082	4742.16	4.50768	0.100293	44.9452	0	0	chr2	+	protein_coding	SGPP2
ENSG00000273203	89.4232	4.50206	0.505285	8.90995	5.10571e-19	3.96489e-18	chr22	+	lncRNA	ENSG00000273203
ENSG00000153707	9900.32	4.50051	0.0847307	53.1154	0	0	chr9	-	protein_coding	PTPRD
ENSG00000155657	39.6264	4.48556	0.697762	6.42849	1.28876e-10	5.75843e-10	chr2	-	protein_coding	TTN
ENSG00000033122	777.562	4.47525	0.258575	17.3073	4.14204e-67	1.49884e-65	chr1	+	protein_coding	LRRC7
ENSG00000109819	1192.02	4.47189	0.165342	27.0463	4.22438e-161	4.85612e-159	chr4	-	protein_coding	PPARGC1A
ENSG00000270765	32.5566	4.46725	0.848792	5.26306	1.41675e-07	4.97787e-07	chr17	-	protein_coding	GAS2L2
ENSG00000286480	274.691	4.46607	0.242306	18.4316	7.335e-76	3.04102e-74	chr2	+	lncRNA	ENSG00000286480
ENSG00000198346	321.08	4.44646	0.284236	15.6436	3.67622e-55	1.04987e-53	chr19	+	protein_coding	ZNF813
ENSG00000115267	285.16	4.44178	0.295801	15.0161	5.75727e-51	1.47072e-49	chr2	-	protein_coding	IFIH1
ENSG00000287554	129.633	4.43555	0.43982	10.0849	6.44175e-24	6.4676e-23	chr7	-	lncRNA	ENSG00000287554
ENSG00000106484	11.003	4.41983	1.24766	3.5425	0.000396349	0.000956355	chr7	+	protein_coding	MEST
ENSG00000118526	11.826	4.4198	1.24336	3.55472	0.000378384	0.000914752	chr6	+	protein_coding	TCF21
ENSG00000273442	21.0853	4.40683	0.977546	4.50806	6.5423e-06	1.95214e-05	chr22	+	lncRNA	ENSG00000273442
ENSG00000067842	318.35	4.40109	0.274845	16.013	1.0364e-57	3.13274e-56	chrX	+	protein_coding	ATP2B3
ENSG00000166923	19.7223	4.39644	0.982729	4.4737	7.68775e-06	2.27721e-05	chr15	+	protein_coding	GREM1
ENSG00000162989	268.594	4.38447	0.247788	17.6945	4.62723e-70	1.77307e-68	chr2	+	protein_coding	KCNJ3
ENSG00000159871	74.6906	4.37925	0.472535	9.26756	1.90445e-20	1.5954e-19	chr19	-	protein_coding	LYPD5
ENSG00000152430	35.2017	4.37285	0.644299	6.78699	1.14495e-11	5.53528e-11	chr2	-	protein_coding	BOLL
ENSG00000141738	94.0767	4.37234	0.438915	9.9617	2.24203e-23	2.21008e-22	chr17	+	protein_coding	GRB7
ENSG00000138653	590.769	4.36171	0.188374	23.1545	1.30978e-118	1.02096e-116	chr4	-	protein_coding	NDST4
ENSG00000225718	31.6463	4.35978	0.771016	5.65458	1.56225e-08	5.95517e-08	chr7	-	lncRNA	ENSG00000225718
ENSG00000170629	1177.93	4.3594	0.150872	28.8947	1.39214e-183	1.96811e-181	chr7	-	transcribed_unprocessed_pseudogene	DPY19L2P2
ENSG00000270149	365.026	4.35208	0.24997	17.4104	6.88088e-68	2.53423e-66	chr1	-	protein_coding	ENSG00000270149
ENSG00000250846	166.842	4.34015	0.333612	13.0096	1.07939e-38	1.91787e-37	chr4	+	lncRNA	EPHA5-AS1
ENSG00000113578	22.2507	4.30068	0.974492	4.41325	1.01831e-05	2.97992e-05	chr5	-	protein_coding	FGF1
ENSG00000182508	43.8601	4.29551	0.815126	5.26974	1.36614e-07	4.80598e-07	chrX	-	protein_coding	LHFPL1
ENSG00000264515	54.0058	4.28878	0.629268	6.8155	9.39385e-12	4.56769e-11	chr19	-	lncRNA	VSTM2B-DT
ENSG00000230107	19.0381	4.27694	0.999802	4.27779	1.88756e-05	5.35628e-05	chr22	+	lncRNA	ENSG00000230107
ENSG00000183161	53.7164	4.27436	0.615693	6.94236	3.85615e-12	1.93155e-11	chr11	-	protein_coding	FANCF
ENSG00000137959	72.3985	4.27011	0.591287	7.22172	5.13347e-13	2.73829e-12	chr1	+	protein_coding	IFI44L
ENSG00000223396	40.4638	4.26985	0.760232	5.61651	1.94855e-08	7.36971e-08	chr1	+	transcribed_processed_pseudogene	RPS10P7
ENSG00000135697	79.9681	4.26672	0.490097	8.70587	3.15151e-18	2.34035e-17	chr16	+	protein_coding	BCO1
ENSG00000276241	15.0938	4.25883	1.18859	3.58311	0.000339534	0.000826538	chr17	+	lncRNA	ENSG00000276241
ENSG00000163492	67.9145	4.25497	0.510493	8.33502	7.74843e-17	5.2763e-16	chr2	-	protein_coding	CCDC141
ENSG00000275011	23.3821	4.24762	0.8662	4.90374	9.403e-07	3.04267e-06	chr17	+	unprocessed_pseudogene	ALOXE3P1
ENSG00000247287	127.42	4.24098	0.422601	10.0354	1.06495e-23	1.06127e-22	chr14	-	lncRNA	PRKCH-AS1
ENSG00000183287	6805.51	4.23085	0.114855	36.8366	4.79792e-297	1.60596e-294	chr18	-	protein_coding	CCBE1
ENSG00000159176	801.508	4.21493	0.182007	23.158	1.208e-118	9.4811e-117	chr1	-	protein_coding	CSRP1
ENSG00000258558	190.184	4.20748	0.333163	12.6289	1.4632e-36	2.39597e-35	chr14	-	lncRNA	ENSG00000258558
ENSG00000132010	66.7417	4.20233	0.508587	8.26276	1.4234e-16	9.54567e-16	chr19	-	protein_coding	ZNF20
ENSG00000078018	1793.81	4.19124	0.131103	31.9691	2.92904e-224	6.47262e-222	chr2	+	protein_coding	MAP2
ENSG00000228835	184.316	4.18918	0.34651	12.0897	1.19781e-33	1.79365e-32	chr18	+	lncRNA	ENSG00000228835
ENSG00000255929	42.3928	4.17931	0.641693	6.51294	7.36947e-11	3.34803e-10	chr11	-	lncRNA	PIWIL4-AS1
ENSG00000249923	27.1995	4.17886	0.864792	4.83221	1.35025e-06	4.30435e-06	chr22	-	lncRNA	LINC02891
ENSG00000144227	742.618	4.17463	0.189205	22.0641	6.99969e-108	4.6997e-106	chr2	-	protein_coding	NXPH2
ENSG00000154188	283.25	4.17391	0.265069	15.7465	7.25674e-56	2.11486e-54	chr8	-	protein_coding	ANGPT1
ENSG00000169435	167.818	4.15999	0.327102	12.7177	4.71511e-37	7.86232e-36	chr4	-	protein_coding	RASSF6
ENSG00000154274	1832.08	4.12651	0.126734	32.5604	1.49371e-232	3.54149e-230	chr4	+	protein_coding	C4orf19
ENSG00000168918	61.7918	4.12612	0.529474	7.79287	6.55038e-15	3.94218e-14	chr2	+	protein_coding	INPP5D
ENSG00000123892	1344.28	4.12354	0.137309	30.031	3.86272e-198	6.46466e-196	chr11	-	protein_coding	RAB38
ENSG00000288735	77.7529	4.11477	0.464181	8.86458	7.6792e-19	5.89499e-18	chr8	-	lncRNA	ENSG00000288735
ENSG00000255240	100.508	4.10309	0.509899	8.04687	8.49373e-16	5.42593e-15	chr11	-	lncRNA	ENSG00000255240
ENSG00000170743	8769.24	4.0966	0.0893966	45.825	0	0	chr11	+	protein_coding	SYT9
ENSG00000237438	878.615	4.09642	0.15855	25.8368	3.42688e-147	3.54542e-145	chr22	+	transcribed_unprocessed_pseudogene	CECR7
ENSG00000186479	160.589	4.09398	0.297445	13.7638	4.20798e-43	8.55922e-42	chr5	+	protein_coding	RGS7BP
ENSG00000286592	204.214	4.08376	0.306004	13.3455	1.25905e-40	2.38214e-39	chr22	-	lncRNA	LINC02885
ENSG00000273542	26.1654	4.08312	0.808395	5.05089	4.39757e-07	1.47478e-06	chr6	-	protein_coding	H4C12
ENSG00000180336	602.624	4.08032	0.178642	22.8408	1.80354e-115	1.3548e-113	chr17	+	protein_coding	MEIOC
ENSG00000185002	396.43	4.07373	0.237666	17.1406	7.39345e-66	2.62531e-64	chr6	+	protein_coding	RFX6
ENSG00000109452	3562.65	4.03777	0.101851	39.6441	0	0	chr4	-	protein_coding	INPP4B
ENSG00000146352	352.989	4.03052	0.2242	17.9774	2.93142e-72	1.15436e-70	chr6	+	protein_coding	CLVS2
ENSG00000156475	1297.39	4.01577	0.226608	17.7212	2.8747e-70	1.10712e-68	chr5	-	protein_coding	PPP2R2B
ENSG00000264525	24.9806	4.01443	0.768954	5.22064	1.78311e-07	6.2076e-07	chr2	-	miRNA	MIR4778
ENSG00000162873	57.0112	4.00545	0.576396	6.94913	3.67535e-12	1.84383e-11	chr1	-	protein_coding	KLHDC8A
ENSG00000251568	23.4199	4.00315	0.81754	4.89658	9.75168e-07	3.15104e-06	chr5	-	processed_pseudogene	ALG3P1
ENSG00000106258	35.6958	3.9874	0.644189	6.1898	6.02413e-10	2.56338e-09	chr7	-	protein_coding	CYP3A5
ENSG00000183023	2828.31	3.97298	0.103228	38.4873	0	0	chr2	-	protein_coding	SLC8A1
ENSG00000148935	90.26	3.96436	0.42419	9.34573	9.126e-21	7.80597e-20	chr11	+	protein_coding	GAS2
ENSG00000112183	50.2259	3.95507	0.536734	7.36877	1.72208e-13	9.44717e-13	chr6	+	protein_coding	RBM24
ENSG00000287636	30.9136	3.95241	0.676758	5.84022	5.21335e-09	2.06475e-08	chr7	-	lncRNA	ENSG00000287636
ENSG00000249174	27.9254	3.93557	0.672761	5.84988	4.91935e-09	1.95239e-08	chr5	-	lncRNA	ENSG00000249174
ENSG00000281641	946.543	3.93167	0.159619	24.6315	5.8065e-134	5.28647e-132	chr8	+	lncRNA	SAMD12-AS1
ENSG00000176399	93.4531	3.92451	0.418567	9.37605	6.84921e-21	5.90064e-20	chr9	+	protein_coding	DMRTA1
ENSG00000067798	1222.16	3.91991	0.151311	25.9063	5.64825e-148	5.89724e-146	chr12	+	protein_coding	NAV3
ENSG00000234546	381.801	3.91921	0.214405	18.2795	1.20507e-74	4.89797e-73	chr1	+	lncRNA	LNCTAM34A
ENSG00000172232	17.7324	3.91504	0.921443	4.24882	2.14902e-05	6.05444e-05	chr19	+	protein_coding	AZU1
ENSG00000238221	12.7233	3.91081	1.06634	3.66751	0.000244926	0.000607868	chr6	+	lncRNA	ENSG00000238221
ENSG00000186026	62.0742	3.91043	0.516875	7.56551	3.86342e-14	2.21221e-13	chr19	+	protein_coding	ZNF284
ENSG00000236373	64.1593	3.90152	0.513589	7.59657	3.04082e-14	1.75354e-13	chr10	-	lncRNA	LINC02653
ENSG00000184584	258.579	3.90007	0.262207	14.874	4.86029e-50	1.20507e-48	chr5	-	protein_coding	STING1
ENSG00000166405	585.128	3.89905	0.205035	19.0165	1.24573e-80	5.58149e-79	chr11	-	protein_coding	RIC3
ENSG00000127324	43.8754	3.89748	0.578317	6.73935	1.59102e-11	7.61102e-11	chr12	-	protein_coding	TSPAN8
ENSG00000141293	416.339	3.8925	0.199632	19.4984	1.13337e-84	5.46539e-83	chr17	-	protein_coding	SKAP1
ENSG00000248740	183.975	3.88905	0.260862	14.9084	2.90464e-50	7.28915e-49	chr4	+	lncRNA	LINC02428
ENSG00000287275	158.055	3.88749	0.306173	12.697	6.14081e-37	1.01948e-35	chr19	+	lncRNA	ENSG00000287275
ENSG00000175318	638.443	3.87847	0.169758	22.847	1.56453e-115	1.17915e-113	chr15	-	protein_coding	GRAMD2A
ENSG00000106034	241.893	3.87665	0.252974	15.3243	5.26319e-53	1.41268e-51	chr7	+	protein_coding	CPED1
ENSG00000254842	141.053	3.86916	0.34277	11.2879	1.50553e-29	1.92081e-28	chr11	-	lncRNA	LINC02551
ENSG00000143341	5281.4	3.86817	0.0993044	38.9526	0	0	chr1	+	protein_coding	HMCN1
ENSG00000251003	13033	3.86536	0.0807001	47.8978	0	0	chr8	-	lncRNA	ZFPM2-AS1
ENSG00000144642	811.134	3.85442	0.159664	24.1409	9.30371e-129	8.02128e-127	chr3	+	protein_coding	RBMS3
ENSG00000182050	36.7273	3.83428	0.578172	6.63173	3.31773e-11	1.54459e-10	chr12	-	protein_coding	MGAT4C
ENSG00000166145	317.838	3.82755	0.25134	15.2286	2.28576e-52	6.02852e-51	chr15	+	protein_coding	SPINT1
ENSG00000136999	54.6551	3.82646	0.687034	5.56954	2.55411e-08	9.56469e-08	chr8	+	protein_coding	CCN3
ENSG00000160229	1752.81	3.82386	0.114611	33.3638	4.59437e-244	1.21596e-241	chr19	+	protein_coding	ZNF66
ENSG00000186019	84.6846	3.80456	0.44851	8.48267	2.20079e-17	1.5518e-16	chr19	-	lncRNA	ENSG00000186019
ENSG00000272568	25.3494	3.799	0.811456	4.68171	2.84495e-06	8.81246e-06	chr7	+	lncRNA	ENSG00000272568
ENSG00000163814	236.991	3.79383	0.279091	13.5935	4.37577e-42	8.6606e-41	chr3	-	protein_coding	CDCP1
ENSG00000135926	827.631	3.792	0.167463	22.6438	1.60484e-113	1.17832e-111	chr2	-	protein_coding	TMBIM1
ENSG00000252980	13.2448	3.77818	1.05428	3.58365	0.000338821	0.00082498	chr3	+	snRNA	RNU6-367P
ENSG00000154864	9299.23	3.77661	0.0788441	47.8998	0	0	chr18	-	protein_coding	PIEZO2
ENSG00000227088	117.275	3.77415	0.320296	11.7833	4.75883e-32	6.7235e-31	chr2	-	lncRNA	ENSG00000227088
ENSG00000226674	74.6548	3.77257	0.422408	8.93111	4.21749e-19	3.29085e-18	chr2	+	lncRNA	TEX41
ENSG00000224141	41.9064	3.77086	0.527563	7.14771	8.82406e-13	4.63934e-12	chr21	-	lncRNA	MIR548XHG
ENSG00000227293	107.71	3.76102	0.350028	10.7449	6.2628e-27	7.15241e-26	chr2	-	lncRNA	ENSG00000227293
ENSG00000266573	12424.8	3.75423	0.0756682	49.6144	0	0	chr18	+	lncRNA	ENSG00000266573
ENSG00000118898	89.3475	3.7511	0.392479	9.55746	1.2068e-21	1.08014e-20	chr16	-	protein_coding	PPL
ENSG00000130066	1409.5	3.75028	0.12997	28.855	4.37975e-183	6.15355e-181	chrX	+	protein_coding	SAT1
ENSG00000250343	32.6841	3.74302	0.95568	3.91661	8.9804e-05	0.000235813	chr5	-	lncRNA	STK32A-AS1
ENSG00000126803	650.944	3.74205	0.178235	20.995	7.28997e-98	4.34364e-96	chr14	+	protein_coding	HSPA2
ENSG00000153233	65.7408	3.73312	0.448547	8.3227	8.59846e-17	5.83859e-16	chr12	-	protein_coding	PTPRR
ENSG00000277075	231.602	3.72364	0.321361	11.5871	4.79066e-31	6.52936e-30	chr6	+	protein_coding	H2AC8
ENSG00000168899	178.206	3.72016	0.321823	11.5597	6.59737e-31	8.91173e-30	chr2	+	protein_coding	VAMP5
ENSG00000249797	41.8438	3.70916	0.535205	6.93036	4.19782e-12	2.09854e-11	chr5	+	lncRNA	LINC02147
ENSG00000285925	15.7822	3.70378	0.950033	3.89858	9.67572e-05	0.000253108	chr2	-	lncRNA	ENSG00000285925
ENSG00000263753	231.75	3.69778	0.25166	14.6936	7.08851e-49	1.68591e-47	chr18	+	lncRNA	LINC00667
ENSG00000179477	71.7134	3.69429	0.47863	7.71846	1.17747e-14	6.98293e-14	chr17	-	protein_coding	ALOX12B
ENSG00000242593	310.331	3.69372	0.258701	14.278	3.00299e-46	6.70107e-45	chr7	+	lncRNA	ENSG00000242593
ENSG00000184719	122.92	3.69232	0.382869	9.6438	5.22167e-22	4.77119e-21	chr10	-	protein_coding	RNLS
ENSG00000256870	64.3922	3.68047	0.573413	6.41853	1.37593e-10	6.13706e-10	chr12	-	protein_coding	SLC5A8
ENSG00000251209	68.8207	3.68041	0.455447	8.08087	6.43053e-16	4.14515e-15	chr15	-	lncRNA	LINC00923
ENSG00000102452	831.722	3.67374	0.478233	7.68191	1.56732e-14	9.2204e-14	chr13	-	protein_coding	NALCN
ENSG00000162444	293.572	3.67101	0.238841	15.3701	2.59746e-53	7.055e-52	chr1	+	protein_coding	RBP7
ENSG00000170324	115.396	3.66341	0.407368	8.99287	2.40847e-19	1.90146e-18	chr10	-	protein_coding	FRMPD2
ENSG00000226965	576.06	3.65916	0.167764	21.8114	1.809e-105	1.17979e-103	chr7	-	lncRNA	ENSG00000226965
ENSG00000213967	923.477	3.65511	0.131901	27.711	5.14157e-169	6.36018e-167	chr19	+	protein_coding	ZNF726
ENSG00000186160	52.1042	3.65337	0.598573	6.10348	1.03786e-09	4.34642e-09	chr1	+	protein_coding	CYP4Z1
ENSG00000287286	28.8444	3.6514	0.746705	4.89002	1.00826e-06	3.25518e-06	chr3	+	lncRNA	ENSG00000287286
ENSG00000250421	408.446	3.65087	0.178034	20.5066	1.87863e-93	1.05319e-91	chr5	-	lncRNA	ENSG00000250421
ENSG00000241717	135.165	3.64871	0.322639	11.309	1.18484e-29	1.51762e-28	chr22	-	transcribed_unprocessed_pseudogene	VWFP1
ENSG00000156076	182.588	3.6486	0.284856	12.8086	1.4679e-37	2.49708e-36	chr12	-	protein_coding	WIF1
ENSG00000154258	84.263	3.64624	0.417983	8.72342	2.69917e-18	2.01231e-17	chr17	-	protein_coding	ABCA9
ENSG00000248347	275.548	3.63533	0.228767	15.891	7.31907e-57	2.16631e-55	chr8	-	unprocessed_pseudogene	ENSG00000248347
ENSG00000112137	4268.63	3.63269	0.0931621	38.9933	0	0	chr6	+	protein_coding	PHACTR1
ENSG00000248685	23.7142	3.63135	0.701437	5.17702	2.25457e-07	7.77873e-07	chr4	-	lncRNA	LINC02484
ENSG00000170421	1008.29	3.63064	0.141699	25.6222	8.64189e-145	8.74213e-143	chr12	-	protein_coding	KRT8
ENSG00000133874	6324.72	3.61894	0.103862	34.8436	5.32962e-266	1.55522e-263	chr8	-	protein_coding	RNF122
ENSG00000002587	34.8419	3.61869	0.648302	5.58179	2.38057e-08	8.93392e-08	chr4	-	protein_coding	HS3ST1
ENSG00000244128	43.2902	3.61731	0.538284	6.72008	1.81628e-11	8.65042e-11	chr3	+	lncRNA	LINC01322
ENSG00000250387	339.355	3.61655	0.2218	16.3054	9.03438e-60	2.83239e-58	chr5	-	lncRNA	LINC02197
ENSG00000271447	145.907	3.61557	0.314069	11.512	1.14754e-30	1.53012e-29	chr17	-	protein_coding	MMP28
ENSG00000269086	13.4866	3.60471	0.974515	3.69897	0.000216473	0.000540732	chr19	+	lncRNA	ENSG00000269086
ENSG00000226953	26.1656	3.60438	0.772123	4.66814	3.03938e-06	9.38279e-06	chr2	+	lncRNA	NCKAP5-AS2
ENSG00000164440	54.7502	3.60436	0.493271	7.30707	2.73029e-13	1.47997e-12	chr6	-	protein_coding	TXLNB
ENSG00000242516	96.7507	3.60346	0.368381	9.78189	1.34672e-22	1.27137e-21	chr3	+	lncRNA	LINC00960
ENSG00000122641	14.8261	3.59372	0.954396	3.76544	0.000166259	0.000421969	chr7	-	protein_coding	INHBA
ENSG00000099260	28.5709	3.58916	0.704084	5.09763	3.43926e-07	1.16472e-06	chr1	+	protein_coding	PALMD
ENSG00000120217	48.7308	3.58881	0.557036	6.44269	1.17375e-10	5.25799e-10	chr9	+	protein_coding	CD274
ENSG00000143167	25.0194	3.58302	0.756259	4.73783	2.16024e-06	6.77262e-06	chr1	-	protein_coding	GPA33
ENSG00000241549	1285.27	3.57876	0.119208	30.0213	5.1824e-198	8.60998e-196	chr6	-	transcribed_unprocessed_pseudogene	GUSBP2
ENSG00000153093	10598.7	3.57022	0.0831182	42.9536	0	0	chr2	+	protein_coding	ACOXL
ENSG00000064270	42.0616	3.55181	0.756546	4.69477	2.66904e-06	8.30032e-06	chr16	+	protein_coding	ATP2C2
ENSG00000158352	49.3245	3.54747	0.575369	6.16557	7.02313e-10	2.97568e-09	chrX	-	protein_coding	SHROOM4
ENSG00000163347	125.905	3.54221	0.377503	9.38326	6.39616e-21	5.52078e-20	chr3	-	protein_coding	CLDN1
ENSG00000176222	391.745	3.54119	0.2044	17.3248	3.05801e-67	1.11187e-65	chr19	-	protein_coding	ZNF404
ENSG00000254039	85.8861	3.53843	0.425874	8.30863	9.68139e-17	6.54658e-16	chr17	+	lncRNA	ENSG00000254039
ENSG00000152208	5524.91	3.5351	0.1082	32.6719	3.92144e-234	9.4953e-232	chr4	+	protein_coding	GRID2
ENSG00000196724	115.657	3.53323	0.388328	9.09858	9.1524e-20	7.36887e-19	chr19	-	protein_coding	ZNF418
ENSG00000223776	37.9569	3.53076	0.627892	5.6232	1.87451e-08	7.10266e-08	chr1	-	lncRNA	LGALS8-AS1
ENSG00000231389	186.981	3.52914	0.306655	11.5085	1.19549e-30	1.59033e-29	chr6	-	protein_coding	HLA-DPA1
ENSG00000064989	73.8073	3.52337	0.407394	8.64857	5.21502e-18	3.81914e-17	chr2	-	protein_coding	CALCRL
ENSG00000231013	15.549	3.51824	0.931135	3.77845	0.000157809	0.000401958	chr2	+	lncRNA	SCTR-AS1
ENSG00000142677	16.7496	3.51642	0.93805	3.74865	0.000177788	0.000449276	chr1	-	protein_coding	IL22RA1
ENSG00000248954	158.488	3.51567	0.298815	11.7653	5.88858e-32	8.28368e-31	chr17	+	lncRNA	ENSG00000248954
ENSG00000111846	1867.27	3.51417	0.110395	31.8328	2.27842e-222	4.93896e-220	chr6	+	protein_coding	GCNT2
ENSG00000125850	969.342	3.51361	0.137197	25.6099	1.18202e-144	1.19044e-142	chr20	-	protein_coding	OVOL2
ENSG00000166510	490.266	3.51265	0.195129	18.0017	1.89054e-72	7.5097e-71	chr18	-	protein_coding	CCDC68
ENSG00000167157	362.383	3.51116	0.233457	15.0399	4.02346e-51	1.03012e-49	chr9	+	protein_coding	PRRX2
ENSG00000172497	57.6833	3.5095	0.440115	7.97406	1.53546e-15	9.63569e-15	chr5	-	protein_coding	ACOT12
ENSG00000136167	2184.04	3.50577	0.114122	30.7194	3.13801e-207	5.90284e-205	chr13	-	protein_coding	LCP1
ENSG00000286282	72.6854	3.5042	0.452318	7.74721	9.39324e-15	5.60712e-14	chr8	-	lncRNA	ENSG00000286282
ENSG00000150471	6139.71	3.50211	0.0754351	46.4254	0	0	chr4	+	protein_coding	ADGRL3
ENSG00000152689	434.485	3.49907	0.20538	17.0371	4.36166e-65	1.53203e-63	chr2	+	protein_coding	RASGRP3
ENSG00000236993	41.1806	3.49864	0.589861	5.9313	3.00547e-09	1.2157e-08	chr10	-	processed_pseudogene	GAPDHP21
ENSG00000152092	7791.36	3.49066	0.0884406	39.4689	0	0	chr1	-	protein_coding	ASTN1
ENSG00000226808	37.8491	3.48587	0.597043	5.83854	5.26587e-09	2.08482e-08	chr10	+	lncRNA	LINC00840
ENSG00000272398	58.3096	3.48255	0.510554	6.82111	9.03403e-12	4.39836e-11	chr6	-	protein_coding	CD24
ENSG00000185869	1391.61	3.48037	0.120901	28.787	3.12462e-182	4.36316e-180	chr19	-	protein_coding	ZNF829
ENSG00000152402	4373.76	3.4782	0.0873534	39.8176	0	0	chr11	-	protein_coding	GUCY1A2
ENSG00000152936	345.921	3.47771	0.201036	17.2989	4.79488e-67	1.72958e-65	chr12	-	protein_coding	LMNTD1
ENSG00000138675	207.604	3.457	0.25856	13.3702	9.02498e-41	1.71897e-39	chr4	+	protein_coding	FGF5
ENSG00000137142	363.254	3.45607	0.222297	15.5471	1.66468e-54	4.68352e-53	chr9	-	protein_coding	IGFBPL1
ENSG00000164123	74.1732	3.45326	0.418737	8.24685	1.62621e-16	1.08737e-15	chr4	-	protein_coding	C4orf45
ENSG00000225937	40.3409	3.44662	0.575957	5.98416	2.17512e-09	8.90591e-09	chr9	+	lncRNA	PCA3
ENSG00000283108	150.289	3.44026	0.317176	10.8465	2.07139e-27	2.41779e-26	chr19	-	lncRNA	ENSG00000283108
ENSG00000260254	18.3384	3.43899	0.930274	3.69676	0.000218372	0.000545175	chr11	+	lncRNA	ENSG00000260254
ENSG00000053108	18168.8	3.4386	0.0848872	40.5079	0	0	chr5	-	protein_coding	FSTL4
ENSG00000255689	124.123	3.43828	0.380563	9.03472	1.64427e-19	1.30904e-18	chr11	+	lncRNA	ENSG00000255689
ENSG00000233766	48.0783	3.43512	0.501432	6.85063	7.35229e-12	3.60736e-11	chr2	+	lncRNA	CAVIN2-AS1
ENSG00000184408	211.184	3.43402	0.26549	12.9346	2.86965e-38	5.00506e-37	chr7	+	protein_coding	KCND2
ENSG00000251034	112.334	3.43306	0.366099	9.37742	6.76084e-21	5.82892e-20	chr8	-	lncRNA	ENSG00000251034
ENSG00000223658	21.4924	3.43085	0.811709	4.2267	2.37139e-05	6.64066e-05	chr2	-	protein_coding	C1GALT1C1L
ENSG00000118407	175.439	3.42441	0.26851	12.7534	2.98631e-37	5.02375e-36	chr6	-	protein_coding	FILIP1
ENSG00000138798	421.17	3.42308	0.19429	17.6184	1.77869e-69	6.74746e-68	chr4	+	protein_coding	EGF
ENSG00000238207	237.21	3.42145	0.239996	14.2563	4.09775e-46	9.02893e-45	chr2	-	lncRNA	ENSG00000238207
ENSG00000279852	278.455	3.41575	0.245083	13.9371	3.76797e-44	7.90441e-43	chr8	-	TEC	ENSG00000279852
ENSG00000234261	158.309	3.40971	0.286557	11.8989	1.19922e-32	1.73746e-31	chr6	-	lncRNA	ENSG00000234261
ENSG00000287699	27.0936	3.40676	0.635485	5.36088	8.28178e-08	2.96993e-07	chr7	-	lncRNA	ENSG00000287699
ENSG00000267191	599.462	3.40424	0.154617	22.0172	1.97e-107	1.29969e-105	chr19	+	lncRNA	ZNF45-AS1
ENSG00000255346	53.6527	3.40233	0.509523	6.67748	2.43088e-11	1.14435e-10	chr15	+	protein_coding	NOX5
ENSG00000132718	429.865	3.39953	0.167838	20.2548	3.22346e-91	1.73449e-89	chr1	+	protein_coding	SYT11
ENSG00000205922	31.218	3.3988	0.577638	5.88396	4.00562e-09	1.60232e-08	chr19	+	protein_coding	ONECUT3
ENSG00000023445	40.558	3.3961	0.599879	5.66131	1.50222e-08	5.73501e-08	chr11	+	protein_coding	BIRC3
ENSG00000131095	25.31	3.39539	0.688692	4.93021	8.21432e-07	2.67477e-06	chr17	-	protein_coding	GFAP
ENSG00000248210	156.802	3.39269	0.7583	4.47407	7.67438e-06	2.27354e-05	chr4	+	lncRNA	LINC02355
ENSG00000235568	21.5294	3.38479	0.779031	4.34487	1.39355e-05	4.01654e-05	chr22	-	protein_coding	NFAM1
ENSG00000196169	32.2134	3.38429	0.789298	4.28772	1.80514e-05	5.13359e-05	chr17	+	protein_coding	KIF19
ENSG00000273802	106.665	3.38288	0.457116	7.4005	1.35677e-13	7.50281e-13	chr6	-	protein_coding	H2BC8
ENSG00000270099	18.3221	3.38207	0.858116	3.94127	8.10513e-05	0.000213717	chr10	+	protein_coding	ENSG00000270099
ENSG00000230873	193.314	3.3813	0.252771	13.3769	8.24862e-41	1.57242e-39	chr6	+	protein_coding	STMND1
ENSG00000176049	7028.32	3.37801	0.081019	41.6941	0	0	chr5	-	protein_coding	JAKMIP2
ENSG00000276476	258.193	3.37249	0.219482	15.3657	2.78195e-53	7.52914e-52	chr13	+	lncRNA	LINC00540
ENSG00000141338	25.0349	3.37245	0.716125	4.7093	2.48565e-06	7.75864e-06	chr17	-	protein_coding	ABCA8
ENSG00000198535	59.5886	3.37013	0.54914	6.13711	8.40356e-10	3.54079e-09	chr15	+	protein_coding	C2CD4A
ENSG00000112175	14.4404	3.36927	0.948676	3.55155	0.000382972	0.00092545	chr6	-	protein_coding	BMP5
ENSG00000137672	40.9472	3.36442	0.519891	6.47139	9.71078e-11	4.37764e-10	chr11	-	protein_coding	TRPC6
ENSG00000121413	895.998	3.3626	0.150151	22.3949	4.41712e-111	3.17155e-109	chr19	-	protein_coding	ZSCAN18
ENSG00000205822	140.541	3.35833	0.322193	10.4234	1.93996e-25	2.08773e-24	chr13	+	transcribed_unprocessed_pseudogene	TPTE2P6
ENSG00000286427	247.935	3.35567	0.252804	13.2738	3.28494e-40	6.15379e-39	chr2	-	lncRNA	ENSG00000286427
ENSG00000288840	19.3692	3.35293	0.777949	4.30996	1.63285e-05	4.66607e-05	chr6	+	lncRNA	ENSG00000288840
ENSG00000014257	45.6484	3.34622	0.534759	6.25743	3.9137e-10	1.68904e-09	chr3	+	protein_coding	ACP3
ENSG00000147180	11748.5	3.34242	0.111052	30.0979	5.16895e-199	8.91291e-197	chrX	+	protein_coding	ZNF711
ENSG00000180458	30.8846	3.34231	0.668933	4.99649	5.83844e-07	1.93012e-06	chr19	-	lncRNA	ENSG00000180458
ENSG00000246876	73.527	3.3342	0.381209	8.74637	2.20332e-18	1.64803e-17	chr4	-	lncRNA	LINC02466
ENSG00000197647	32.1173	3.3303	0.578852	5.75328	8.75285e-09	3.41137e-08	chr19	-	protein_coding	ZNF433
ENSG00000041353	291.663	3.33003	0.239915	13.8801	8.36716e-44	1.74081e-42	chr18	+	protein_coding	RAB27B
ENSG00000164604	84.1881	3.32895	0.386891	8.60438	7.67289e-18	5.56186e-17	chr7	-	protein_coding	GPR85
ENSG00000245532	88427.1	3.32806	0.0875325	38.0209	0	0	chr11	+	lncRNA	NEAT1
ENSG00000180875	2036.28	3.32391	0.108126	30.7409	1.61732e-207	3.06766e-205	chr1	-	protein_coding	GREM2
ENSG00000146374	15.3444	3.32242	0.856668	3.8783	0.000105188	0.000273964	chr6	+	protein_coding	RSPO3
ENSG00000259200	44.0976	3.32212	0.533765	6.22394	4.84822e-10	2.07738e-09	chr15	+	lncRNA	ENSG00000259200
ENSG00000230500	14.6786	3.30971	0.888532	3.72492	0.000195375	0.000490832	chr10	+	lncRNA	MKX-AS1
ENSG00000126561	31.4026	3.30823	0.646683	5.1157	3.12586e-07	1.06286e-06	chr17	+	protein_coding	STAT5A
ENSG00000003400	1118.28	3.30511	0.129163	25.5887	2.03781e-144	2.04328e-142	chr2	+	protein_coding	CASP10
ENSG00000272168	1231.25	3.3051	0.124318	26.5859	9.87776e-156	1.0809e-153	chr6	+	lncRNA	CASC15
ENSG00000174145	49.8113	3.30375	0.5283	6.25355	4.01222e-10	1.72991e-09	chr4	+	protein_coding	NWD2
ENSG00000267041	4634.87	3.30268	0.0813195	40.6136	0	0	chr19	-	protein_coding	ZNF850
ENSG00000204335	28.7398	3.30144	0.672344	4.91035	9.09147e-07	2.94564e-06	chr2	+	protein_coding	SP5
ENSG00000267053	29.2243	3.29816	0.816831	4.03775	5.3967e-05	0.000144818	chr19	+	lncRNA	ENSG00000267053
ENSG00000287338	32.7932	3.29538	0.662286	4.97576	6.49906e-07	2.14012e-06	chr1	-	lncRNA	ENSG00000287338
ENSG00000088386	901.732	3.29376	0.148242	22.2188	2.26133e-109	1.55499e-107	chr13	-	protein_coding	SLC15A1
ENSG00000179455	561.721	3.29312	0.171265	19.2283	2.14729e-82	9.97438e-81	chr15	+	protein_coding	MKRN3
ENSG00000143473	526.457	3.28858	0.187318	17.5561	5.34169e-69	2.01964e-67	chr1	-	protein_coding	KCNH1
ENSG00000185215	56.2835	3.28281	0.43251	7.59013	3.19587e-14	1.83876e-13	chr14	+	protein_coding	TNFAIP2
ENSG00000171408	1920.64	3.28069	0.118368	27.7159	4.4871e-169	5.58092e-167	chr6	+	protein_coding	PDE7B
ENSG00000140832	286.905	3.27799	0.23437	13.9864	1.88795e-44	3.98624e-43	chr16	+	protein_coding	MARVELD3
ENSG00000275832	850.036	3.27797	0.15837	20.6981	3.60118e-95	2.0751e-93	chr17	+	protein_coding	ARHGAP23
ENSG00000261664	85.3002	3.2736	0.400564	8.17248	3.02104e-16	1.98305e-15	chr1	+	lncRNA	TTC39A-AS1
ENSG00000089041	36.417	3.26225	0.590809	5.52166	3.35817e-08	1.24548e-07	chr12	+	protein_coding	P2RX7
ENSG00000111344	614.48	3.26054	0.161398	20.2018	9.44324e-91	5.03367e-89	chr12	-	protein_coding	RASAL1
ENSG00000259518	113.453	3.25928	0.347121	9.38946	6.03097e-21	5.21348e-20	chr15	+	lncRNA	LINC01583
ENSG00000113073	262.944	3.25404	0.229026	14.2082	8.1516e-46	1.78746e-44	chr5	+	protein_coding	SLC4A9
ENSG00000131115	9057.29	3.25307	0.0766398	42.4462	0	0	chr19	+	protein_coding	ZNF227
ENSG00000283052	2116.96	3.25203	0.0997318	32.6077	3.18617e-233	7.63374e-231	chr12	+	lncRNA	LINC02456
ENSG00000138185	480.828	3.24326	0.177356	18.2867	1.05545e-74	4.30523e-73	chr10	+	protein_coding	ENTPD1
ENSG00000134363	34.0877	3.24214	0.617165	5.25328	1.49417e-07	5.23614e-07	chr5	+	protein_coding	FST
ENSG00000137090	55.2561	3.23927	0.685298	4.7268	2.28089e-06	7.14004e-06	chr9	+	protein_coding	DMRT1
ENSG00000123119	21.9034	3.23454	0.738486	4.37997	1.18697e-05	3.44687e-05	chr8	+	protein_coding	NECAB1
ENSG00000003436	1168.39	3.23418	0.134116	24.1148	1.74983e-128	1.50294e-126	chr2	-	protein_coding	TFPI
ENSG00000273118	163.752	3.23213	0.31603	10.2273	1.49658e-24	1.55047e-23	chr2	-	lncRNA	ENSG00000273118
ENSG00000257150	191.974	3.23073	0.246965	13.0817	4.18761e-39	7.57665e-38	chr12	+	transcribed_processed_pseudogene	PGAM1P5
ENSG00000137767	91.2116	3.22688	0.415352	7.76903	7.9088e-15	4.7409e-14	chr15	+	protein_coding	SQOR
ENSG00000257398	104.184	3.22388	0.38796	8.30983	9.58401e-17	6.48266e-16	chr12	-	lncRNA	ENSG00000257398
ENSG00000267291	81.3762	3.21727	0.40499	7.94407	1.9566e-15	1.22179e-14	chr19	+	lncRNA	MAP4K1-AS1
ENSG00000156463	1214.36	3.21594	0.131709	24.417	1.12776e-131	9.98789e-130	chr5	+	protein_coding	SH3RF2
ENSG00000006468	405.523	3.21063	0.179328	17.9036	1.10441e-71	4.30436e-70	chr7	-	protein_coding	ETV1
ENSG00000133169	22.4976	3.20913	0.9007	3.56293	0.000366743	0.000888331	chrX	-	protein_coding	BEX1
ENSG00000268163	152.834	3.20645	0.289912	11.0601	1.95934e-28	2.40283e-27	chr19	-	protein_coding	ENSG00000268163
ENSG00000105750	1676.93	3.20522	0.109305	29.3236	5.19377e-189	7.6268e-187	chr19	+	protein_coding	ZNF85
ENSG00000261150	1461.63	3.20187	0.12971	24.6848	1.55852e-134	1.42464e-132	chr8	-	protein_coding	EPPK1
ENSG00000145623	1686.89	3.19859	0.115764	27.6302	4.82092e-168	5.83665e-166	chr5	+	protein_coding	OSMR
ENSG00000197585	3736.12	3.19773	0.0858493	37.2482	1.13194e-303	3.90366e-301	chr2	-	lncRNA	ENSG00000197585
ENSG00000108242	56.4305	3.19689	0.483914	6.60632	3.93997e-11	1.8242e-10	chr10	+	protein_coding	CYP2C18
ENSG00000165078	39.3293	3.18677	0.677755	4.70195	2.57684e-06	8.03004e-06	chr8	-	protein_coding	CPA6
ENSG00000289695	46.022	3.18669	0.598981	5.32019	1.03658e-07	3.68477e-07	chr12	+	protein_coding	ENSG00000289695
ENSG00000173930	730.609	3.1863	0.153808	20.7161	2.47783e-95	1.43142e-93	chr5	-	protein_coding	SLCO4C1
ENSG00000169418	274.504	3.18108	0.218137	14.583	3.60536e-48	8.46869e-47	chr1	+	protein_coding	NPR1
ENSG00000197085	132.994	3.17486	0.290684	10.922	9.04602e-28	1.07094e-26	chr7	-	lncRNA	NPSR1-AS1
ENSG00000140873	249.088	3.17038	0.277507	11.4245	3.15531e-30	4.1251e-29	chr16	-	protein_coding	ADAMTS18
ENSG00000115380	235.264	3.16867	0.249628	12.6936	6.41975e-37	1.06424e-35	chr2	-	protein_coding	EFEMP1
ENSG00000228430	176.404	3.16822	0.300985	10.5262	6.54308e-26	7.1876e-25	chr9	+	transcribed_unprocessed_pseudogene	ENSG00000228430
ENSG00000249001	25.1349	3.16541	0.652753	4.84932	1.23884e-06	3.96417e-06	chr4	-	lncRNA	ENSG00000249001
ENSG00000112852	102.421	3.16294	0.324812	9.73777	2.08076e-22	1.94498e-21	chr5	+	protein_coding	PCDHB2
ENSG00000172965	8021.98	3.16254	0.0740973	42.6809	0	0	chr2	-	lncRNA	MIR4435-2HG
ENSG00000261456	111.025	3.1458	0.326886	9.62354	6.36055e-22	5.78396e-21	chr10	-	protein_coding	TUBB8
ENSG00000108679	8538.29	3.14551	0.099275	31.6848	2.51916e-220	5.26043e-218	chr17	-	protein_coding	LGALS3BP
ENSG00000285570	93.1673	3.14481	0.350142	8.98151	2.67066e-19	2.10481e-18	chr1	+	lncRNA	ENSG00000285570
ENSG00000287559	18.545	3.14185	0.801479	3.92006	8.85275e-05	0.000232569	chr6	-	lncRNA	ENSG00000287559
ENSG00000075213	2234.34	3.1415	0.107393	29.2523	4.19192e-188	6.07722e-186	chr7	-	protein_coding	SEMA3A
ENSG00000108018	3694.06	3.13338	0.10216	30.6714	1.37067e-206	2.5572e-204	chr10	-	protein_coding	SORCS1
ENSG00000243501	261.049	3.12958	0.238591	13.1169	2.63363e-39	4.78404e-38	chr6	-	protein_coding	ENSG00000243501
ENSG00000111859	518.895	3.12825	0.167775	18.6455	1.37363e-77	5.85489e-76	chr6	-	protein_coding	NEDD9
ENSG00000237813	677.319	3.12681	0.149912	20.8576	1.29979e-96	7.60528e-95	chr7	-	lncRNA	ENSG00000237813
ENSG00000287544	46.0539	3.12612	0.504931	6.1912	5.97096e-10	2.54218e-09	chr4	-	lncRNA	ENSG00000287544
ENSG00000267767	408.831	3.12452	0.177722	17.581	3.44657e-69	1.30528e-67	chr19	-	lncRNA	LINC01801
ENSG00000138100	270.46	3.1241	0.223483	13.9791	2.08971e-44	4.40814e-43	chr2	+	protein_coding	TRIM54
ENSG00000236008	389.888	3.12328	0.221371	14.1088	3.35101e-45	7.24334e-44	chr2	-	lncRNA	LINC01814
ENSG00000267360	141.837	3.12031	0.31243	9.98722	1.73368e-23	1.71492e-22	chr19	-	protein_coding	ENSG00000267360
ENSG00000139178	392.393	3.11898	0.182057	17.1319	8.58539e-66	3.0438e-64	chr12	-	protein_coding	C1RL
ENSG00000244968	1178.96	3.11462	0.12733	24.4611	3.83509e-132	3.40978e-130	chr5	+	lncRNA	LIFR-AS1
ENSG00000181982	593.162	3.11023	0.167057	18.6179	2.30267e-77	9.74183e-76	chr4	-	protein_coding	CCDC149
ENSG00000256757	22.9672	3.10598	0.686867	4.52195	6.12719e-06	1.83188e-05	chr11	+	lncRNA	ENSG00000256757
ENSG00000183671	110.649	3.10586	0.329319	9.43118	4.05498e-21	3.54301e-20	chr2	-	protein_coding	CMKLR2
ENSG00000131378	5767.03	3.10395	0.0851117	36.4692	3.41488e-291	1.11037e-288	chr3	-	protein_coding	RFTN1
ENSG00000140481	93.1975	3.09516	0.538962	5.74282	9.31116e-09	3.61904e-08	chr15	+	protein_coding	CCDC33
ENSG00000101670	132.089	3.09456	0.387501	7.98593	1.39463e-15	8.77369e-15	chr18	+	protein_coding	LIPG
ENSG00000187955	7300.93	3.09231	0.0936588	33.0167	4.67166e-239	1.14335e-236	chr8	+	protein_coding	COL14A1
ENSG00000059804	541.614	3.08994	0.17061	18.1111	2.60458e-73	1.0474e-71	chr12	-	protein_coding	SLC2A3
ENSG00000154262	154.767	3.08948	0.286389	10.7877	3.93481e-27	4.5439e-26	chr17	-	protein_coding	ABCA6
ENSG00000231170	35.6478	3.08458	0.592973	5.2019	1.97265e-07	6.83714e-07	chr7	+	lncRNA	PDK4-AS1
ENSG00000118596	961.932	3.08444	0.126039	24.4722	2.92098e-132	2.60723e-130	chr12	+	protein_coding	SLC16A7
ENSG00000269416	23.2389	3.08064	0.633709	4.86128	1.16629e-06	3.74098e-06	chr19	-	lncRNA	LINC01224
ENSG00000124253	58.1908	3.0796	0.528922	5.82242	5.80031e-09	2.28925e-08	chr20	+	protein_coding	PCK1
ENSG00000187595	219.937	3.07533	0.224143	13.7204	7.66548e-43	1.5495e-41	chr17	-	protein_coding	ZNF385C
ENSG00000272381	121.562	3.07522	0.308663	9.96305	2.2116e-23	2.18104e-22	chr10	+	lncRNA	LINC02664
ENSG00000228021	34.8458	3.0733	0.578044	5.31672	1.05657e-07	3.7523e-07	chr10	+	lncRNA	ENSG00000228021
ENSG00000231367	194.686	3.06681	0.227817	13.4617	2.62682e-41	5.10146e-40	chr2	-	lncRNA	LINC02613
ENSG00000231105	29.7471	3.06579	0.666717	4.59834	4.25881e-06	1.29384e-05	chr1	+	lncRNA	ECE1-AS1
ENSG00000279333	285.608	3.06376	0.21975	13.942	3.51809e-44	7.39384e-43	chr1	+	TEC	ENSG00000279333
ENSG00000104953	131.053	3.06362	0.316307	9.68558	3.47218e-22	3.19961e-21	chr19	+	protein_coding	TLE6
ENSG00000224805	18.3537	3.06122	0.845575	3.62028	0.000294285	0.000722101	chr1	+	lncRNA	LINC00853
ENSG00000117115	701.049	3.06118	0.16193	18.9043	1.05146e-79	4.62908e-78	chr1	-	protein_coding	PADI2
ENSG00000236790	108.511	3.06064	0.410475	7.45634	8.89583e-14	4.96757e-13	chr2	-	lncRNA	LINC00299
ENSG00000289201	316.845	3.05789	0.216909	14.0976	3.92991e-45	8.47053e-44	chr4	-	lncRNA	ENSG00000289201
ENSG00000132357	127.864	3.05602	0.291739	10.4752	1.12329e-25	1.22039e-24	chr5	+	protein_coding	CARD6
ENSG00000230747	48.1391	3.05422	0.496169	6.1556	7.47937e-10	3.1631e-09	chr2	-	lncRNA	ENSG00000230747
ENSG00000285715	21.3728	3.05249	0.714492	4.27225	1.93511e-05	5.48301e-05	chr10	-	lncRNA	ENSG00000285715
ENSG00000225886	19.869	3.05244	0.744646	4.09919	4.14606e-05	0.000112799	chr1	+	lncRNA	ENSG00000225886
ENSG00000248441	809.796	3.0428	0.147238	20.6659	7.02884e-95	4.02368e-93	chr15	-	lncRNA	LETR1
ENSG00000141934	72.6873	3.04128	0.415928	7.31205	2.63102e-13	1.42786e-12	chr19	-	protein_coding	PLPP2
ENSG00000285587	17.6512	3.02895	0.822488	3.68267	0.000230807	0.000574455	chr10	+	lncRNA	ENSG00000285587
ENSG00000124251	143.371	3.02831	0.297582	10.1764	2.52722e-24	2.59108e-23	chr20	-	protein_coding	TP53TG5
ENSG00000214851	37.3509	3.02782	0.562355	5.38419	7.27723e-08	2.62167e-07	chr12	-	lncRNA	LINC00612
ENSG00000176771	4805.57	3.02574	0.0940843	32.1599	6.41904e-227	1.49085e-224	chr2	-	protein_coding	NCKAP5
ENSG00000277586	2392.99	3.02344	0.340551	8.87808	6.80231e-19	5.23773e-18	chr8	-	protein_coding	NEFL
ENSG00000286423	31.0397	3.02316	0.586718	5.15266	2.5682e-07	8.81405e-07	chr14	-	lncRNA	ENSG00000286423
ENSG00000183715	98.9693	3.01954	0.457403	6.60149	4.0705e-11	1.88349e-10	chr11	-	protein_coding	OPCML
ENSG00000232284	3711.64	3.018	0.102044	29.5756	3.08231e-192	4.87198e-190	chr1	+	lncRNA	GNG12-AS1
ENSG00000258782	39.0356	3.01566	0.539815	5.58646	2.31741e-08	8.71699e-08	chr14	-	lncRNA	ENSG00000258782
ENSG00000255045	47.8345	3.01542	0.495145	6.08998	1.12925e-09	4.72219e-09	chr11	-	lncRNA	ENSG00000255045
ENSG00000251173	82.497	3.00796	0.377714	7.96359	1.6712e-15	1.04702e-14	chr4	-	lncRNA	UCHL1-DT
ENSG00000286068	24.4913	3.00621	0.728495	4.1266	3.68159e-05	0.000100802	chr2	+	lncRNA	ENSG00000286068
ENSG00000267022	173.933	3.00252	0.26471	11.3427	8.06328e-30	1.03747e-28	chr19	+	protein_coding	ENSG00000267022
ENSG00000178467	1309.14	3.00095	0.119964	25.0153	4.16648e-138	3.88661e-136	chr3	+	protein_coding	P4HTM
ENSG00000231079	17.3494	2.99968	0.800426	3.7476	0.000178536	0.000451065	chr2	-	lncRNA	KIF5C-AS1
ENSG00000205628	64.3915	2.99786	0.380445	7.87988	3.27706e-15	2.01157e-14	chr7	-	lncRNA	LINC01446
ENSG00000119922	18.7335	2.99722	0.770495	3.88999	0.000100248	0.000261788	chr10	+	protein_coding	IFIT2
ENSG00000266904	30.9479	2.99677	0.598228	5.00941	5.45984e-07	1.80969e-06	chr19	-	lncRNA	LINC00663
ENSG00000198453	3246.99	2.99438	0.086777	34.5066	6.37723e-261	1.792e-258	chr19	+	protein_coding	ZNF568
ENSG00000251095	25.519	2.99066	0.629408	4.75154	2.01873e-06	6.34294e-06	chr4	+	lncRNA	ENSG00000251095
ENSG00000144821	637.637	2.98978	0.142585	20.9684	1.27427e-97	7.57274e-96	chr3	-	protein_coding	MYH15
ENSG00000285637	18.452	2.98717	0.775848	3.8502	0.000118021	0.000305641	chr9	-	lncRNA	ENSG00000285637
ENSG00000159905	1180.7	2.98397	0.114651	26.0266	2.47759e-149	2.59872e-147	chr19	+	protein_coding	ZNF221
ENSG00000204920	1633.76	2.98393	0.109412	27.2725	8.98927e-164	1.04991e-161	chr19	+	protein_coding	ZNF155
ENSG00000113494	178.171	2.98306	0.271722	10.9784	4.85707e-28	5.83387e-27	chr5	-	protein_coding	PRLR
ENSG00000083828	3761	2.9824	0.098014	30.4283	2.32019e-203	4.09379e-201	chr19	+	protein_coding	ZNF586
ENSG00000138083	121.056	2.97441	0.28643	10.3844	2.91905e-25	3.11781e-24	chr2	+	protein_coding	SIX3
ENSG00000125384	184.37	2.97417	0.257537	11.5485	7.50947e-31	1.01078e-29	chr14	+	protein_coding	PTGER2
ENSG00000259660	468.507	2.97409	0.181759	16.3628	3.52468e-60	1.11269e-58	chr15	+	transcribed_unprocessed_pseudogene	DNM1P47
ENSG00000225535	96.0922	2.9588	0.344761	8.58218	9.30944e-18	6.7182e-17	chr7	+	lncRNA	LINC01393
ENSG00000174527	148.552	2.95819	0.305876	9.67123	3.99546e-22	3.66401e-21	chr12	+	protein_coding	MYO1H
ENSG00000130513	19.078	2.95405	0.717646	4.1163	3.85005e-05	0.000105237	chr19	+	protein_coding	GDF15
ENSG00000187783	27.9226	2.94922	0.674055	4.37535	1.2124e-05	3.51669e-05	chr10	+	protein_coding	TMEM72
ENSG00000128342	96.2366	2.94685	0.356522	8.26555	1.39054e-16	9.32808e-16	chr22	-	protein_coding	LIF
ENSG00000071282	1993.29	2.94215	0.113989	25.811	6.67728e-147	6.84602e-145	chr3	+	protein_coding	LMCD1
ENSG00000273244	27.981	2.942	0.621189	4.73608	2.17897e-06	6.82851e-06	chr22	-	lncRNA	ENSG00000273244
ENSG00000215068	371.596	2.94062	0.185717	15.8339	1.81643e-56	5.32779e-55	chr5	+	lncRNA	ENSG00000215068
ENSG00000258646	74.1224	2.93647	0.436851	6.7219	1.79375e-11	8.55028e-11	chr14	-	lncRNA	ENSG00000258646
ENSG00000169031	3147.96	2.9341	0.100856	29.0921	4.52206e-186	6.51435e-184	chr2	+	protein_coding	COL4A3
ENSG00000119411	392.817	2.93194	0.19027	15.4093	1.41639e-53	3.86551e-52	chr9	+	protein_coding	BSPRY
ENSG00000203809	107.564	2.93143	0.339888	8.62469	6.42647e-18	4.68223e-17	chr6	-	lncRNA	LIN28B-AS1
ENSG00000198814	7584.27	2.93039	0.0915487	32.009	8.16313e-225	1.83961e-222	chrX	+	protein_coding	GK
ENSG00000152454	392.689	2.92997	0.191133	15.3295	4.856e-53	1.30493e-51	chr19	-	protein_coding	ZNF256
ENSG00000225914	166.402	2.92837	0.254253	11.5175	1.07643e-30	1.43867e-29	chr6	+	lncRNA	TSBP1-AS1
ENSG00000268133	25.2076	2.92832	0.692824	4.22664	2.37209e-05	6.6418e-05	chr19	+	protein_coding	ENSG00000268133
ENSG00000165474	107.173	2.92645	0.347152	8.42988	3.46016e-17	2.41215e-16	chr13	-	protein_coding	GJB2
ENSG00000175471	14574.7	2.92401	0.0782758	37.3552	2.08948e-305	7.31672e-303	chr5	-	protein_coding	MCTP1
ENSG00000187260	290.187	2.92001	0.207388	14.08	5.044e-45	1.0841e-43	chr7	-	protein_coding	WDR86
ENSG00000275649	22.3994	2.91922	0.674335	4.32903	1.49764e-05	4.29697e-05	chr9	+	lncRNA	ENSG00000275649
ENSG00000239828	262.002	2.91915	0.218702	13.3476	1.22333e-40	2.31649e-39	chr3	-	lncRNA	ENSG00000239828
ENSG00000197826	2041.72	2.91897	0.108171	26.9847	2.23378e-160	2.54215e-158	chr4	+	protein_coding	CFAP299
ENSG00000150275	284.011	2.91306	0.195785	14.8789	4.52044e-50	1.12325e-48	chr10	-	protein_coding	PCDH15
ENSG00000248461	42.9164	2.91098	0.481748	6.04254	1.51705e-09	6.28724e-09	chr5	+	lncRNA	LINC02119
ENSG00000248905	755.994	2.90418	0.153452	18.9256	7.01474e-80	3.09423e-78	chr15	-	protein_coding	FMN1
ENSG00000153993	992.756	2.90097	0.131574	22.0481	9.95244e-108	6.64304e-106	chr7	-	protein_coding	SEMA3D
ENSG00000136542	104.069	2.89596	0.336404	8.60856	7.39832e-18	5.36968e-17	chr2	+	protein_coding	GALNT5
ENSG00000225764	25.6674	2.89393	0.65611	4.41074	1.03019e-05	3.01275e-05	chr3	+	lncRNA	P3H2-AS1
ENSG00000207954	22.362	2.89364	0.708343	4.08508	4.40618e-05	0.000119378	chr3	+	miRNA	MIR138-1
ENSG00000267922	169.68	2.89058	0.292009	9.89896	4.20612e-23	4.08428e-22	chr19	+	lncRNA	ENSG00000267922
ENSG00000250954	26.0064	2.88958	0.595477	4.85254	1.21889e-06	3.90475e-06	chr4	-	lncRNA	ENSG00000250954
ENSG00000258312	20.1738	2.88889	0.702416	4.11279	3.909e-05	0.00010672	chr12	-	lncRNA	ENSG00000258312
ENSG00000243323	181.552	2.88608	0.26463	10.9061	1.0779e-27	1.27185e-26	chr1	+	unitary_pseudogene	PTPRVP
ENSG00000203326	360.481	2.87436	0.179608	16.0035	1.20737e-57	3.64468e-56	chr19	+	protein_coding	ZNF525
ENSG00000164342	53.4177	2.8728	0.496996	5.78034	7.45513e-09	2.92009e-08	chr4	+	protein_coding	TLR3
ENSG00000163673	141.792	2.87054	0.296406	9.68448	3.50976e-22	3.23031e-21	chr3	-	protein_coding	DCLK3
ENSG00000030419	655.522	2.86885	0.147688	19.425	4.74138e-84	2.25771e-82	chr2	-	protein_coding	IKZF2
ENSG00000187583	109.325	2.86568	0.326525	8.7763	1.6894e-18	1.27284e-17	chr1	+	protein_coding	PLEKHN1
ENSG00000258102	159.781	2.86285	0.330845	8.65314	5.01008e-18	3.67379e-17	chr12	+	protein_coding	MAP1LC3B2
ENSG00000271109	657.702	2.86223	0.1414	20.242	4.17705e-91	2.23703e-89	chr19	-	lncRNA	ENSG00000271109
ENSG00000175147	900.409	2.85871	0.129478	22.0787	5.06444e-108	3.42053e-106	chr1	-	lncRNA	TMEM51-AS1
ENSG00000281333	121.228	2.85624	0.311694	9.16362	5.01838e-20	4.10138e-19	chr12	+	lncRNA	ENSG00000281333
ENSG00000164308	540.247	2.85342	0.177905	16.039	6.82348e-58	2.07633e-56	chr5	+	protein_coding	ERAP2
ENSG00000177990	1064.72	2.84968	0.132921	21.439	5.79023e-102	3.68132e-100	chr12	-	protein_coding	DPY19L2
ENSG00000234997	5919.4	2.84773	0.0810094	35.153	1.04478e-270	3.17071e-268	chr2	+	lncRNA	ENSG00000234997
ENSG00000248138	297.822	2.84679	0.218452	13.0317	8.08145e-39	1.44042e-37	chr4	+	lncRNA	ENSG00000248138
ENSG00000143412	26.8056	2.84664	0.766086	3.71582	0.000202548	0.000507994	chr1	+	protein_coding	ANXA9
ENSG00000226948	104.961	2.84598	0.327714	8.68433	3.8098e-18	2.81908e-17	chr20	-	transcribed_processed_pseudogene	RPS4XP2
ENSG00000176204	1315.98	2.84561	0.118989	23.9149	2.14346e-126	1.80694e-124	chr2	-	protein_coding	LRRTM4
ENSG00000247121	663.48	2.8455	0.14474	19.6595	4.79669e-86	2.38379e-84	chr5	-	lncRNA	ENSG00000247121
ENSG00000261873	353.649	2.84149	0.18746	15.1579	6.71764e-52	1.74345e-50	chr17	-	protein_coding	SMIM36
ENSG00000115252	270.667	2.84083	0.211995	13.4005	6.00699e-41	1.14702e-39	chr2	-	protein_coding	PDE1A
ENSG00000234840	66.4788	2.8406	0.384902	7.38007	1.5821e-13	8.70024e-13	chr9	+	lncRNA	LINC01239
ENSG00000197322	27.6178	2.83717	0.771419	3.67785	0.000235205	0.000584955	chr17	-	lncRNA	TMEM132E-DT
ENSG00000177025	100.091	2.83522	0.329132	8.61422	7.04174e-18	5.11903e-17	chr19	-	protein_coding	C19orf18
ENSG00000251629	93.1838	2.83294	0.333578	8.4926	2.02071e-17	1.42881e-16	chr5	+	lncRNA	LINC02241
ENSG00000008118	134.923	2.82738	0.312362	9.0516	1.40892e-19	1.12442e-18	chr1	+	protein_coding	CAMK1G
ENSG00000248693	20.4508	2.81796	0.755253	3.73115	0.000190609	0.000479547	chr5	-	lncRNA	LINC02100
ENSG00000147655	256.714	2.81671	0.224675	12.5368	4.69502e-36	7.56288e-35	chr8	-	protein_coding	RSPO2
ENSG00000136235	18.4916	2.81609	0.767887	3.66733	0.000245099	0.000608164	chr7	+	protein_coding	GPNMB
ENSG00000278830	19.0754	2.80992	0.715773	3.92572	8.64697e-05	0.000227399	chr10	+	unprocessed_pseudogene	ENSG00000278830
ENSG00000234493	247.41	2.80751	0.266626	10.5298	6.29946e-26	6.92667e-25	chrX	-	transcribed_unprocessed_pseudogene	RHOXF1P1
ENSG00000189212	5327.76	2.80706	0.0848467	33.0839	5.0703e-240	1.28228e-237	chr7	-	transcribed_unprocessed_pseudogene	DPY19L2P1
ENSG00000288902	25.3873	2.80554	0.667102	4.20556	2.60432e-05	7.25544e-05	chr2	+	lncRNA	ENSG00000288902
ENSG00000188868	138.511	2.80459	0.27396	10.2372	1.35021e-24	1.4001e-23	chr19	-	protein_coding	ZNF563
ENSG00000091592	30.6155	2.80412	0.625524	4.48283	7.36593e-06	2.18672e-05	chr17	-	protein_coding	NLRP1
ENSG00000197410	2169.05	2.80278	0.110365	25.3957	2.81378e-142	2.72529e-140	chr4	-	protein_coding	DCHS2
ENSG00000010704	21.667	2.80165	0.655201	4.27602	1.90267e-05	5.39513e-05	chr6	+	protein_coding	HFE
ENSG00000196660	985.696	2.80117	0.130323	21.4942	1.76557e-102	1.132e-100	chr1	-	protein_coding	SLC30A10
ENSG00000107796	595.71	2.79557	0.153302	18.2357	2.68635e-74	1.08991e-72	chr10	-	protein_coding	ACTA2
ENSG00000250137	18.4977	2.78853	0.759042	3.67375	0.000239016	0.000593524	chr4	+	lncRNA	ENSG00000250137
ENSG00000064692	1717.37	2.78493	0.125545	22.1826	5.05208e-109	3.46357e-107	chr5	+	protein_coding	SNCAIP
ENSG00000259713	20.3427	2.77991	0.704544	3.94569	7.95708e-05	0.000210008	chr15	+	lncRNA	ENSG00000259713
ENSG00000278917	24.3016	2.7781	0.658038	4.2218	2.42364e-05	6.77946e-05	chr19	+	TEC	ENSG00000278917
ENSG00000212766	23.8465	2.77347	0.710946	3.9011	9.57575e-05	0.00025055	chr15	+	lncRNA	EWSAT1
ENSG00000004799	68.0663	2.77276	0.411933	6.7311	1.68382e-11	8.04311e-11	chr7	-	protein_coding	PDK4
ENSG00000198739	16.2541	2.76746	0.780801	3.54439	0.000393519	0.000949828	chr10	+	protein_coding	LRRTM3
ENSG00000188729	40.9517	2.7623	0.517908	5.33357	9.63004e-08	3.43342e-07	chr3	+	protein_coding	OSTN
ENSG00000175592	46.6223	2.76217	0.461631	5.9835	2.1839e-09	8.93864e-09	chr11	-	protein_coding	FOSL1
ENSG00000261786	250.264	2.7582	0.219679	12.5556	3.7057e-36	5.99044e-35	chr3	+	lncRNA	ENSG00000261786
ENSG00000177599	22.7321	2.75662	0.680079	4.05339	5.04808e-05	0.000135831	chr19	+	protein_coding	ZNF491
ENSG00000064787	23.8943	2.75564	0.647886	4.25329	2.10655e-05	5.94126e-05	chr20	-	protein_coding	BCAS1
ENSG00000223910	687.9	2.75399	0.170866	16.1178	1.91322e-58	5.89265e-57	chr10	+	lncRNA	ZNF32-AS3
ENSG00000287292	5701.88	2.75389	0.0861349	31.9718	2.69005e-224	6.00276e-222	chr4	+	lncRNA	ENSG00000287292
ENSG00000196126	124.229	2.75361	0.313289	8.78937	1.50398e-18	1.13652e-17	chr6	-	protein_coding	HLA-DRB1
ENSG00000189295	73.0958	2.74862	0.383478	7.16762	7.63143e-13	4.03014e-12	chr22	-	lncRNA	ANKRD62P1-PARP4P3
ENSG00000181894	611.898	2.74827	0.146948	18.7023	4.74068e-78	2.03207e-76	chr19	-	protein_coding	ZNF329
ENSG00000267761	57.1361	2.74658	0.439727	6.24611	4.20788e-10	1.81084e-09	chr18	+	lncRNA	MIR4527HG
ENSG00000005108	245.461	2.74508	0.211788	12.9615	2.02342e-38	3.55913e-37	chr7	-	protein_coding	THSD7A
ENSG00000228204	51.3207	2.74345	0.463745	5.91587	3.30126e-09	1.33109e-08	chr7	+	lncRNA	ENSG00000228204
ENSG00000227193	33.096	2.7426	0.620839	4.41757	9.98175e-06	2.92325e-05	chr1	+	lncRNA	ENSG00000227193
ENSG00000149571	40.7785	2.74232	0.68178	4.0223	5.76326e-05	0.000154163	chr11	-	protein_coding	KIRREL3
ENSG00000253100	326.801	2.73986	0.236413	11.5893	4.66926e-31	6.36871e-30	chr8	+	lncRNA	ENSG00000253100
ENSG00000167380	2977.42	2.73807	0.0894618	30.606	1.01715e-205	1.88223e-203	chr19	+	protein_coding	ZNF226
ENSG00000267498	43.3156	2.73727	0.508585	5.38212	7.36119e-08	2.6515e-07	chr19	+	lncRNA	UQCRFS1-DT
ENSG00000111799	242.395	2.73569	0.230776	11.8543	2.04476e-32	2.93448e-31	chr6	-	protein_coding	COL12A1
ENSG00000158055	337.923	2.73237	0.191148	14.2945	2.36635e-46	5.30645e-45	chr1	+	protein_coding	GRHL3
ENSG00000235904	46.4949	2.73116	0.496712	5.49847	3.83101e-08	1.41233e-07	chr3	-	lncRNA	RBMS3-AS3
ENSG00000254710	29.6464	2.73049	0.587288	4.64931	3.33042e-06	1.02327e-05	chr11	+	lncRNA	ENSG00000254710
ENSG00000180190	4939.39	2.7266	0.0891931	30.5696	3.10525e-205	5.60941e-203	chr8	-	protein_coding	TDRP
ENSG00000108950	268.074	2.72617	0.244106	11.168	5.85103e-29	7.30127e-28	chr17	-	protein_coding	FAM20A
ENSG00000234474	20.789	2.7163	0.735177	3.69476	0.000220091	0.000549045	chr10	-	lncRNA	MIR3663HG
ENSG00000138395	133.356	2.71449	0.304124	8.92561	4.43254e-19	3.45274e-18	chr2	+	protein_coding	CDK15
ENSG00000150722	367.066	2.71213	0.188809	14.3644	8.6524e-47	1.95763e-45	chr2	+	protein_coding	PPP1R1C
ENSG00000223969	67.0948	2.70875	0.401473	6.74703	1.50901e-11	7.23237e-11	chr7	-	lncRNA	ENSG00000223969
ENSG00000105974	771.809	2.70659	0.132444	20.4357	8.05875e-93	4.47379e-91	chr7	+	protein_coding	CAV1
ENSG00000267659	291.814	2.70506	0.232873	11.616	3.41663e-31	4.68752e-30	chr17	+	lncRNA	LINC01482
ENSG00000134533	1612.47	2.70498	0.112875	23.9643	6.55145e-127	5.5434e-125	chr12	-	protein_coding	RERG
ENSG00000139865	4170.74	2.70208	0.0901708	29.9663	2.70213e-197	4.42469e-195	chr14	+	protein_coding	TTC6
ENSG00000187135	329.297	2.70145	0.223742	12.0739	1.45022e-33	2.16449e-32	chr19	+	protein_coding	VSTM2B
ENSG00000228590	132.977	2.70018	0.325544	8.29434	1.09189e-16	7.35718e-16	chr2	-	lncRNA	MIR4432HG
ENSG00000225792	36.5672	2.70005	0.546234	4.94303	7.6919e-07	2.51112e-06	chr7	-	lncRNA	SNX10-AS1
ENSG00000155966	6282.4	2.69657	0.0852698	31.6239	1.73231e-219	3.52045e-217	chrX	+	protein_coding	AFF2
ENSG00000238133	39.2356	2.69411	0.504941	5.33548	9.52902e-08	3.39846e-07	chr2	-	lncRNA	MAP3K20-AS1
ENSG00000144810	130.653	2.69235	0.298933	9.00655	2.12637e-19	1.68283e-18	chr3	+	protein_coding	COL8A1
ENSG00000267422	207.605	2.69172	0.23236	11.5843	4.95123e-31	6.74416e-30	chr19	+	transcribed_processed_pseudogene	ENSG00000267422
ENSG00000215478	59.8611	2.68135	0.423144	6.33673	2.34686e-10	1.03002e-09	chr22	-	transcribed_unprocessed_pseudogene	CES5AP1
ENSG00000232420	20.7013	2.68095	0.680954	3.93704	8.24924e-05	0.000217417	chr10	-	unprocessed_pseudogene	IL9RP2
ENSG00000174951	82.4705	2.67302	0.366524	7.29289	3.03385e-13	1.63828e-12	chr19	-	protein_coding	FUT1
ENSG00000279070	22.9527	2.67273	0.646916	4.1315	3.6041e-05	9.87515e-05	chr2	-	lncRNA	ENSG00000279070
ENSG00000181666	9946.06	2.67218	0.0754219	35.4298	5.93261e-275	1.82476e-272	chr19	+	protein_coding	ZNF875
ENSG00000242866	118.296	2.67171	0.302291	8.8382	9.7276e-19	7.42488e-18	chr15	-	protein_coding	STRC
ENSG00000178852	845.909	2.67006	0.138277	19.3094	4.4739e-83	2.10829e-81	chr17	+	protein_coding	EFCAB13
ENSG00000132639	502.833	2.66722	0.167919	15.884	8.18148e-57	2.41842e-55	chr20	+	protein_coding	SNAP25
ENSG00000150625	11281.1	2.66616	0.0908119	29.3591	1.82767e-189	2.71893e-187	chr4	-	protein_coding	GPM6A
ENSG00000153404	2241.78	2.66307	0.0928412	28.6842	6.00691e-181	8.33679e-179	chr5	+	protein_coding	PLEKHG4B
ENSG00000248727	207.645	2.66276	0.260988	10.2026	1.93008e-24	1.99141e-23	chr5	-	lncRNA	LINC01948
ENSG00000162426	75.0716	2.66248	0.375332	7.09365	1.30617e-12	6.77903e-12	chr1	+	protein_coding	SLC45A1
ENSG00000136267	97.1512	2.65892	0.326399	8.14621	3.75496e-16	2.4489e-15	chr7	-	protein_coding	DGKB
ENSG00000125823	38.9802	2.65537	0.545565	4.86719	1.13196e-06	3.63546e-06	chr20	+	protein_coding	CSTL1
ENSG00000174010	20260.1	2.65059	0.0722017	36.7109	4.89338e-295	1.61418e-292	chrX	-	protein_coding	KLHL15
ENSG00000150394	58.5922	2.64968	0.383315	6.91255	4.76021e-12	2.36566e-11	chr16	-	protein_coding	CDH8
ENSG00000227825	33.4411	2.64915	0.561956	4.71416	2.42714e-06	7.58119e-06	chr12	-	transcribed_processed_pseudogene	SLC9A7P1
ENSG00000170209	146.944	2.64496	0.258778	10.221	1.59746e-24	1.65122e-23	chr11	+	protein_coding	ANKK1
ENSG00000228526	3330.46	2.64304	0.101343	26.0802	6.11044e-150	6.43888e-148	chr1	-	lncRNA	MIR34AHG
ENSG00000139318	93.8426	2.63469	0.317651	8.29428	1.09249e-16	7.35904e-16	chr12	-	protein_coding	DUSP6
ENSG00000124813	2985.71	2.63422	0.0963189	27.3489	1.11214e-164	1.32531e-162	chr6	+	protein_coding	RUNX2
ENSG00000227110	17429.4	2.63303	0.0876304	30.047	2.39082e-198	4.03093e-196	chr3	-	lncRNA	LMCD1-AS1
ENSG00000267345	123.868	2.63077	0.300252	8.76185	1.92065e-18	1.44134e-17	chr19	-	lncRNA	ENSG00000267345
ENSG00000260398	39.8373	2.62791	0.529443	4.96354	6.92212e-07	2.27286e-06	chr8	+	lncRNA	ENSG00000260398
ENSG00000003987	5460.96	2.62773	0.0814795	32.2503	3.48903e-228	8.187e-226	chr8	-	protein_coding	MTMR7
ENSG00000186854	1150.22	2.62767	0.116048	22.643	1.6345e-113	1.19624e-111	chr2	-	protein_coding	TRABD2A
ENSG00000285984	81.4897	2.62749	0.404996	6.48768	8.71679e-11	3.94361e-10	chr2	-	lncRNA	ENSG00000285984
ENSG00000138347	18.3271	2.62614	0.729592	3.59947	0.00031887	0.000778816	chr10	+	protein_coding	MYPN
ENSG00000255874	33.1132	2.62492	0.539438	4.86602	1.13868e-06	3.65497e-06	chr13	-	lncRNA	PRECSIT
ENSG00000258989	378.354	2.62478	0.178579	14.6982	6.62337e-49	1.58024e-47	chr14	+	protein_coding	ENSG00000258989
ENSG00000165323	22990.1	2.62449	0.0759116	34.573	6.44284e-262	1.85627e-259	chr11	+	protein_coding	FAT3
ENSG00000130518	238.524	2.62365	0.221254	11.8581	1.9537e-32	2.8081e-31	chr19	-	protein_coding	IQCN
ENSG00000143333	884.09	2.6234	0.130111	20.1628	2.07619e-90	1.09389e-88	chr1	-	protein_coding	RGS16
ENSG00000249899	46.2408	2.61585	0.463294	5.64619	1.64041e-08	6.23849e-08	chr5	-	lncRNA	ITGA2-AS1
ENSG00000264622	123.708	2.61175	0.298131	8.76041	1.94539e-18	1.45894e-17	chr17	-	lncRNA	ENSG00000264622
ENSG00000180801	2681.39	2.60677	0.0939735	27.7394	2.3385e-169	2.95704e-167	chr4	-	protein_coding	ARSJ
ENSG00000287564	812.718	2.60508	0.129015	20.192	1.15022e-90	6.11688e-89	chr10	+	lncRNA	ENSG00000287564
ENSG00000119684	2755.45	2.60279	0.0885917	29.3796	1.00069e-189	1.49846e-187	chr14	-	protein_coding	MLH3
ENSG00000253658	30.6347	2.60235	0.550953	4.72336	2.31976e-06	7.25574e-06	chr8	-	lncRNA	LINC01592
ENSG00000197971	4975.58	2.6019	0.0846347	30.7427	1.52931e-207	2.9251e-205	chr18	-	protein_coding	MBP
ENSG00000188662	19.6952	2.59971	0.689306	3.77149	0.000162275	0.000412593	chr17	-	transcribed_unitary_pseudogene	H1-9P
ENSG00000225156	259.996	2.59832	0.194359	13.3687	9.21604e-41	1.7539e-39	chr2	+	lncRNA	ENSG00000225156
ENSG00000216775	348.611	2.59635	0.181966	14.2683	3.44866e-46	7.65804e-45	chr6	+	transcribed_unprocessed_pseudogene	ENSG00000216775
ENSG00000048052	9239.19	2.59033	0.0876451	29.5548	5.69421e-192	8.93834e-190	chr7	+	protein_coding	HDAC9
ENSG00000139292	2481.47	2.5901	0.106199	24.3891	2.23424e-131	1.96345e-129	chr12	+	protein_coding	LGR5
ENSG00000227790	37.0356	2.58704	0.534109	4.84365	1.27474e-06	4.07449e-06	chr17	+	transcribed_unprocessed_pseudogene	SPECC1P1
ENSG00000225334	98.1624	2.5861	0.420823	6.14535	7.97895e-10	3.36687e-09	chr1	+	lncRNA	LINC02813
ENSG00000130818	879.688	2.58575	0.132292	19.5458	4.48257e-85	2.18008e-83	chr19	-	protein_coding	ZNF426
ENSG00000151224	40.1419	2.58437	0.729872	3.54085	0.000398836	0.000962255	chr10	-	protein_coding	MAT1A
ENSG00000111981	293.951	2.584	0.194377	13.2938	2.51553e-40	4.7241e-39	chr6	+	protein_coding	ULBP1
ENSG00000152784	114.921	2.5833	0.29857	8.65223	5.05036e-18	3.70213e-17	chr4	+	protein_coding	PRDM8
ENSG00000188064	118.218	2.57987	0.32184	8.01598	1.09262e-15	6.92348e-15	chr22	-	protein_coding	WNT7B
ENSG00000286671	31.7313	2.57908	0.66912	3.85444	0.000115995	0.000300805	chr12	-	lncRNA	ENSG00000286671
ENSG00000244405	238.793	2.57816	0.237499	10.8555	1.87865e-27	2.19906e-26	chr3	-	protein_coding	ETV5
ENSG00000287090	34.28	2.5776	0.583302	4.41898	9.91697e-06	2.90539e-05	chr5	-	lncRNA	ENSG00000287090
ENSG00000217576	32.1696	2.57436	0.55429	4.64442	3.41028e-06	1.04639e-05	chr13	-	lncRNA	ENSG00000217576
ENSG00000173838	41.0368	2.57029	0.49371	5.20607	1.92877e-07	6.69628e-07	chr17	-	protein_coding	MARCHF10
ENSG00000054392	19646.4	2.56584	0.0838736	30.5917	1.57765e-205	2.87271e-203	chr1	+	protein_coding	HHAT
ENSG00000289428	32.0155	2.56574	0.586084	4.37777	1.19898e-05	3.48012e-05	chr19	-	lncRNA	ENSG00000289428
ENSG00000286583	34.8575	2.56483	0.57457	4.46392	8.04749e-06	2.37851e-05	chr18	+	lncRNA	ZBTB7C-AS1
ENSG00000159784	71.487	2.55573	0.383119	6.67086	2.54316e-11	1.19424e-10	chr7	-	protein_coding	FAM131B
ENSG00000257258	156.719	2.55344	0.287779	8.87292	7.12524e-19	5.47897e-18	chr12	-	lncRNA	ENSG00000257258
ENSG00000259658	533.195	2.55029	0.155423	16.4088	1.65509e-60	5.27612e-59	chr15	-	transcribed_unprocessed_pseudogene	ENSG00000259658
ENSG00000163793	109.652	2.54974	0.31846	8.00649	1.18028e-15	7.46234e-15	chr2	+	protein_coding	DNAJC5G
ENSG00000267175	237.793	2.54647	0.23661	10.7623	5.1855e-27	5.94894e-26	chr18	-	lncRNA	ENSG00000267175
ENSG00000006047	18.7423	2.53712	0.698457	3.63246	0.000280731	0.000691079	chr17	-	protein_coding	YBX2
ENSG00000250708	5127.78	2.53644	0.07668	33.0782	6.11524e-240	1.52955e-237	chr4	+	lncRNA	LINC02269
ENSG00000204701	45.2957	2.5364	0.480999	5.27319	1.34069e-07	4.71938e-07	chr6	+	protein_coding	OR2J3
ENSG00000171885	22.7567	2.53591	0.676856	3.74661	0.000179242	0.0004528	chr18	-	protein_coding	AQP4
ENSG00000239482	38.1928	2.5355	0.503701	5.03374	4.81007e-07	1.60602e-06	chr3	+	lncRNA	ENSG00000239482
ENSG00000257239	310.577	2.53356	0.191607	13.2227	6.49095e-40	1.19822e-38	chr12	-	lncRNA	ENSG00000257239
ENSG00000269237	193.545	2.52978	0.234783	10.775	4.51828e-27	5.19397e-26	chr19	+	protein_coding	ENSG00000269237
ENSG00000143355	173.679	2.52785	0.247271	10.223	1.56422e-24	1.61833e-23	chr1	+	protein_coding	LHX9
ENSG00000138772	279.977	2.52612	0.214633	11.7695	5.60755e-32	7.89811e-31	chr4	+	protein_coding	ANXA3
ENSG00000286052	19.3751	2.52352	0.693371	3.6395	0.000273171	0.000673708	chr20	+	lncRNA	ENSG00000286052
ENSG00000120738	55.4544	2.52349	0.428051	5.89529	3.74014e-09	1.50193e-08	chr5	+	protein_coding	EGR1
ENSG00000143340	1245.31	2.52132	0.114218	22.0747	5.53522e-108	3.72743e-106	chr1	+	protein_coding	FAM163A
ENSG00000228016	164.474	2.52068	0.263721	9.55815	1.19876e-21	1.07379e-20	chr2	-	lncRNA	RAPGEF4-AS1
ENSG00000197721	474.889	2.51739	0.171903	14.6443	1.46607e-48	3.46872e-47	chr1	+	protein_coding	CR1L
ENSG00000284879	1144.68	2.51624	0.112732	22.3206	2.33352e-110	1.63929e-108	chr2	+	lncRNA	ENSG00000284879
ENSG00000261063	224.53	2.51527	0.233309	10.7808	4.2401e-27	4.88653e-26	chr16	-	lncRNA	ENSG00000261063
ENSG00000279594	131.562	2.51491	0.309772	8.11858	4.71673e-16	3.05926e-15	chr14	-	TEC	ENSG00000279594
ENSG00000018236	8539.43	2.51406	0.0907511	27.7028	6.45805e-169	7.94549e-167	chr12	+	protein_coding	CNTN1
ENSG00000258216	184.572	2.51293	0.245303	10.2442	1.25684e-24	1.30506e-23	chr12	+	lncRNA	ENSG00000258216
ENSG00000225595	27.6763	2.51244	0.624934	4.02033	5.81174e-05	0.000155351	chr6	-	lncRNA	LINC01623
ENSG00000227906	49.5288	2.51174	0.502613	4.99735	5.81221e-07	1.92201e-06	chr20	-	lncRNA	SNAP25-AS1
ENSG00000163637	11591.1	2.5114	0.0880293	28.5292	5.09463e-179	6.98547e-177	chr3	-	protein_coding	PRICKLE2
ENSG00000260271	39.7047	2.50443	0.501937	4.98953	6.05269e-07	1.99776e-06	chr6	+	lncRNA	ENSG00000260271
ENSG00000276071	207.905	2.50386	0.22982	10.8949	1.21947e-27	1.43667e-26	chr19	+	lncRNA	ENSG00000276071
ENSG00000249335	147.744	2.49618	0.265557	9.39982	5.46573e-21	4.74287e-20	chr5	-	lncRNA	ENSG00000249335
ENSG00000154175	234.439	2.49452	0.24532	10.1684	2.74261e-24	2.80812e-23	chr3	-	protein_coding	ABI3BP
ENSG00000286753	1177.22	2.48847	0.114803	21.676	3.45898e-104	2.23665e-102	chr5	-	lncRNA	ENSG00000286753
ENSG00000251031	160.477	2.48464	0.258466	9.61303	7.04476e-22	6.38573e-21	chr5	-	lncRNA	ENSG00000251031
ENSG00000276490	179.551	2.48438	0.256185	9.69763	3.08572e-22	2.85041e-21	chr10	+	protein_coding	ENSG00000276490
ENSG00000232310	107.809	2.48331	0.296056	8.38797	4.94592e-17	3.41341e-16	chr6	-	lncRNA	ENSG00000232310
ENSG00000226238	422.393	2.48202	0.173446	14.31	1.89392e-46	4.25542e-45	chr3	+	lncRNA	ENSG00000226238
ENSG00000259146	253.556	2.48139	0.208264	11.9146	9.93057e-33	1.4452e-31	chr14	-	lncRNA	SIPA1L1-AS1
ENSG00000115828	446.291	2.47996	0.17783	13.9457	3.34086e-44	7.02786e-43	chr2	+	protein_coding	QPCT
ENSG00000285852	43.548	2.47782	0.469709	5.27524	1.32584e-07	4.66855e-07	chr10	-	lncRNA	ENSG00000285852
ENSG00000157601	279.368	2.47764	0.230567	10.7458	6.1989e-27	7.08299e-26	chr21	+	protein_coding	MX1
ENSG00000120451	3993.19	2.47735	0.0930291	26.6298	3.06368e-156	3.36871e-154	chr11	-	protein_coding	SNX19
ENSG00000204929	465.987	2.47651	0.155536	15.9224	4.42908e-57	1.31778e-55	chr2	+	lncRNA	ENSG00000204929
ENSG00000248837	33.6113	2.47619	0.521133	4.75155	2.01862e-06	6.34294e-06	chr4	+	lncRNA	ENSG00000248837
ENSG00000205045	43.3545	2.4745	0.488657	5.06388	4.10817e-07	1.38241e-06	chr17	-	protein_coding	SLFN12L
ENSG00000164099	1536.09	2.47291	0.101405	24.3864	2.38703e-131	2.08966e-129	chr4	-	protein_coding	PRSS12
ENSG00000286824	77.9349	2.4725	0.386014	6.40521	1.50165e-10	6.68604e-10	chr13	-	lncRNA	ENSG00000286824
ENSG00000101605	473.534	2.47091	0.157463	15.6921	1.71386e-55	4.95041e-54	chr18	-	protein_coding	MYOM1
ENSG00000131831	3697.25	2.46691	0.0943963	26.1335	1.5168e-150	1.61326e-148	chrX	-	protein_coding	RAI2
ENSG00000101384	1915.4	2.46672	0.108216	22.7944	5.21141e-115	3.88908e-113	chr20	-	protein_coding	JAG1
ENSG00000130222	28.3928	2.46582	0.602879	4.09008	4.31225e-05	0.000116986	chr9	+	protein_coding	GADD45G
ENSG00000187372	17.8125	2.46562	0.69219	3.56206	0.000367963	0.000890978	chr5	+	protein_coding	PCDHB13
ENSG00000100290	306.841	2.46252	0.22228	11.0785	1.59608e-28	1.96263e-27	chr22	+	protein_coding	BIK
ENSG00000272563	54.0009	2.46112	0.444364	5.53853	3.05017e-08	1.13477e-07	chr2	+	lncRNA	ENSG00000272563
ENSG00000249917	20.6443	2.46034	0.684301	3.59541	0.000323878	0.000790116	chr8	-	lncRNA	LINC00536
ENSG00000154237	1617.19	2.45922	0.100948	24.3613	4.40127e-131	3.83822e-129	chr15	+	protein_coding	LRRK1
ENSG00000164708	20.7022	2.45851	0.685109	3.58849	0.000332599	0.000810262	chr7	-	protein_coding	PGAM2
ENSG00000105971	184.816	2.45633	0.247628	9.91944	3.42681e-23	3.3461e-22	chr7	+	protein_coding	CAV2
ENSG00000101096	1729.8	2.45516	0.106992	22.9471	1.57572e-116	1.20352e-114	chr20	-	protein_coding	NFATC2
ENSG00000115155	44.5838	2.45099	0.561071	4.36841	1.25153e-05	3.62558e-05	chr2	-	protein_coding	OTOF
ENSG00000157703	23.0347	2.44982	0.674358	3.63282	0.000280344	0.000690275	chr7	-	protein_coding	SVOPL
ENSG00000261824	9533.98	2.44931	0.0905905	27.0371	5.41389e-161	6.19223e-159	chr19	-	lncRNA	LINC00662
ENSG00000283709	1323.43	2.44878	0.114613	21.3657	2.78751e-101	1.74304e-99	chr10	-	transcribed_unprocessed_pseudogene	FAM238C
ENSG00000234775	82.5206	2.44864	0.367001	6.67203	2.52287e-11	1.18594e-10	chr1	-	lncRNA	ENSG00000234775
ENSG00000196867	306.249	2.44735	0.189574	12.9097	3.96635e-38	6.87571e-37	chr19	+	protein_coding	ZFP28
ENSG00000251680	5825.37	2.4447	0.0830109	29.4503	1.24774e-190	1.88078e-188	chr5	-	lncRNA	ENSG00000251680
ENSG00000228956	1409.52	2.43896	0.114468	21.3069	9.79462e-101	6.07453e-99	chr3	+	lncRNA	SATB1-AS1
ENSG00000203650	633.387	2.4377	0.14843	16.4232	1.30436e-60	4.16974e-59	chrX	+	lncRNA	LINC01285
ENSG00000134042	47.518	2.43506	0.463916	5.24893	1.52985e-07	5.35459e-07	chr18	-	protein_coding	MRO
ENSG00000152580	103.093	2.43504	0.308763	7.88643	3.10956e-15	1.91495e-14	chr3	-	protein_coding	IGSF10
ENSG00000254186	2427.52	2.43403	0.120003	20.283	1.81767e-91	9.82707e-90	chr5	-	lncRNA	ENSG00000254186
ENSG00000274642	1156.1	2.43358	0.117222	20.7605	9.86165e-96	5.74069e-94	chr1	+	unprocessed_pseudogene	ENSG00000274642
ENSG00000081052	4033.12	2.43331	0.0971191	25.0549	1.54236e-138	1.44468e-136	chr2	-	protein_coding	COL4A4
ENSG00000117322	733.581	2.43139	0.160448	15.1538	7.15544e-52	1.85284e-50	chr1	+	protein_coding	CR2
ENSG00000248296	112.014	2.43112	0.299276	8.12332	4.53619e-16	2.94406e-15	chr5	-	lncRNA	ENSG00000248296
ENSG00000287881	31.0181	2.42731	0.639465	3.79584	0.000147146	0.000376482	chr2	+	lncRNA	ENSG00000287881
ENSG00000197415	88.6907	2.42688	0.385986	6.28749	3.22638e-10	1.40091e-09	chr3	-	protein_coding	VEPH1
ENSG00000259475	361.411	2.4239	0.179602	13.496	1.65102e-41	3.22565e-40	chr15	-	lncRNA	SYNM-AS1
ENSG00000166448	113.696	2.42346	0.30584	7.92394	2.30103e-15	1.43097e-14	chr7	-	protein_coding	TMEM130
ENSG00000189164	1700.17	2.42229	0.0974045	24.8684	1.63673e-136	1.51437e-134	chr19	+	protein_coding	ZNF527
ENSG00000143850	3129.57	2.42186	0.0846162	28.6218	3.6022e-180	4.96907e-178	chr1	-	protein_coding	PLEKHA6
ENSG00000181355	68.9442	2.42097	0.36625	6.61017	3.83889e-11	1.77994e-10	chr6	-	transcribed_unitary_pseudogene	OFCC1
ENSG00000132874	135.155	2.4196	0.30948	7.81829	5.35465e-15	3.23883e-14	chr18	+	protein_coding	SLC14A2
ENSG00000168477	415.026	2.41792	0.172124	14.0476	7.97428e-45	1.70265e-43	chr6	-	protein_coding	TNXB
ENSG00000253807	594.427	2.41624	0.151838	15.9133	5.12709e-57	1.52347e-55	chr5	-	lncRNA	LINC01170
ENSG00000234690	1143.17	2.41569	0.112583	21.457	3.92615e-102	2.50317e-100	chr2	-	lncRNA	EPCAM-DT
ENSG00000196172	188.74	2.41416	0.214825	11.2378	2.65975e-29	3.36513e-28	chr19	-	protein_coding	ZNF681
ENSG00000182329	45.9644	2.41318	0.540338	4.46607	7.96707e-06	2.35596e-05	chr2	+	protein_coding	KIAA2012
ENSG00000249853	1348.19	2.41291	0.135314	17.832	3.98816e-71	1.54642e-69	chr6	-	protein_coding	HS3ST5
ENSG00000245526	571.908	2.4106	0.143868	16.7557	5.14273e-63	1.71633e-61	chr5	-	lncRNA	LINC00461
ENSG00000177112	343.933	2.40892	0.208772	11.5385	8.43427e-31	1.13191e-29	chr11	+	lncRNA	IRAG1-AS1
ENSG00000117598	47.1212	2.4075	0.421878	5.70663	1.15238e-08	4.44339e-08	chr1	-	protein_coding	PLPPR5
ENSG00000181291	3237.99	2.40607	0.0955253	25.1878	5.44849e-140	5.21063e-138	chr17	+	protein_coding	TMEM132E
ENSG00000282890	86.6196	2.40202	0.336922	7.12929	1.0089e-12	5.2814e-12	chr2	+	lncRNA	ENSG00000282890
ENSG00000198691	23.6114	2.40109	0.670942	3.57869	0.00034532	0.000839815	chr1	-	protein_coding	ABCA4
ENSG00000286086	69.1253	2.40039	0.371272	6.46533	1.01079e-10	4.54584e-10	chr3	+	lncRNA	ENSG00000286086
ENSG00000236230	388.52	2.39997	0.189344	12.6752	8.11822e-37	1.34092e-35	chr1	-	lncRNA	ENSG00000236230
ENSG00000198203	48.7151	2.39985	0.452693	5.30126	1.15005e-07	4.06968e-07	chr2	+	protein_coding	SULT1C2
ENSG00000274840	1115.89	2.39887	0.118046	20.3214	8.309e-92	4.51363e-90	chr3	+	lncRNA	ENSG00000274840
ENSG00000225975	796.446	2.39629	0.127577	18.7831	1.0385e-78	4.51093e-77	chr19	-	lncRNA	ZNF567-DT
ENSG00000263745	167.791	2.39611	0.235792	10.162	2.93069e-24	2.9953e-23	chr18	-	lncRNA	ENSG00000263745
ENSG00000146215	165.263	2.39488	0.242741	9.86599	5.8455e-23	5.62577e-22	chr6	-	protein_coding	CRIP3
ENSG00000258733	114.742	2.39392	0.277279	8.6336	5.94516e-18	4.33711e-17	chr14	+	lncRNA	LINC02328
ENSG00000230790	33.8601	2.39119	0.518709	4.60989	4.02874e-06	1.22755e-05	chr2	-	lncRNA	ENSG00000230790
ENSG00000285517	70.4458	2.39104	0.359328	6.65419	2.84856e-11	1.33134e-10	chr12	+	lncRNA	ENSG00000285517
ENSG00000171817	465.205	2.39005	0.164767	14.5056	1.11606e-47	2.58684e-46	chr19	+	protein_coding	ZNF540
ENSG00000175779	124.274	2.38935	0.353092	6.76692	1.31555e-11	6.32914e-11	chr15	+	lncRNA	LINC02694
ENSG00000123612	640.028	2.38904	0.152321	15.6842	1.93901e-55	5.59365e-54	chr2	-	protein_coding	ACVR1C
ENSG00000183150	394.289	2.38791	0.175679	13.5924	4.44142e-42	8.7829e-41	chr12	-	protein_coding	GPR19
ENSG00000288776	32.3266	2.38738	0.561365	4.25281	2.11103e-05	5.95258e-05	chr4	-	lncRNA	ENSG00000288776
ENSG00000064042	11174.8	2.3868	0.075493	31.6162	2.21323e-219	4.45799e-217	chr4	+	protein_coding	LIMCH1
ENSG00000279329	47.9935	2.38079	0.466354	5.10511	3.30605e-07	1.12128e-06	chr19	-	TEC	ENSG00000279329
ENSG00000231776	59.0057	2.37657	0.398599	5.9623	2.48717e-09	1.01235e-08	chr6	-	lncRNA	LINC01611
ENSG00000124216	158.14	2.37651	0.248817	9.55123	1.28169e-21	1.14447e-20	chr20	+	protein_coding	SNAI1
ENSG00000256612	23.0959	2.37408	0.639981	3.70961	0.000207578	0.000519995	chr19	+	transcribed_unprocessed_pseudogene	CYP2B7P
ENSG00000100181	2880.99	2.37288	0.0895114	26.5092	7.58513e-155	8.2212e-153	chr22	+	transcribed_unprocessed_pseudogene	TPTEP1
ENSG00000151838	704.32	2.37178	0.142071	16.6943	1.442e-62	4.77054e-61	chr14	-	protein_coding	CCDC175
ENSG00000259685	49.5785	2.37046	0.427391	5.54633	2.9172e-08	1.08708e-07	chr15	+	lncRNA	IDH2-DT
ENSG00000198133	834.384	2.36238	0.135606	17.4209	5.72664e-68	2.11255e-66	chr14	-	protein_coding	TMEM229B
ENSG00000257520	34.3089	2.35535	0.552475	4.26326	2.01462e-05	5.69412e-05	chr14	-	protein_coding	ENSG00000257520
ENSG00000082482	1077.77	2.35534	0.133492	17.644	1.131e-69	4.3048e-68	chr1	+	protein_coding	KCNK2
ENSG00000227308	38.9629	2.35505	0.515125	4.57181	4.83523e-06	1.45768e-05	chr2	+	lncRNA	LINC02832
ENSG00000122420	80.032	2.3547	0.342723	6.87056	6.39511e-12	3.14927e-11	chr1	+	protein_coding	PTGFR
ENSG00000095585	52.6549	2.35296	0.470254	5.00359	5.62728e-07	1.86302e-06	chr10	-	protein_coding	BLNK
ENSG00000069812	29.5605	2.35226	0.599587	3.92313	8.74065e-05	0.00022973	chr1	-	protein_coding	HES2
ENSG00000226813	183.667	2.35017	0.237925	9.87776	5.19816e-23	5.02401e-22	chr2	-	lncRNA	LINC01941
ENSG00000127329	415.212	2.34964	0.187237	12.5491	4.02289e-36	6.49397e-35	chr12	-	protein_coding	PTPRB
ENSG00000168952	6653.55	2.34948	0.0827024	28.4089	1.57155e-177	2.14192e-175	chr14	-	protein_coding	STXBP6
ENSG00000254987	71.049	2.34833	0.413676	5.67674	1.37288e-08	5.26239e-08	chr11	-	lncRNA	ENSG00000254987
ENSG00000223756	346.641	2.34826	0.16703	14.0589	6.79384e-45	1.4547e-43	chr11	+	transcribed_unprocessed_pseudogene	TSSC2
ENSG00000289084	315.92	2.34813	0.177444	13.2331	5.6545e-40	1.04636e-38	chrX	-	lncRNA	ENSG00000289084
ENSG00000184867	156.72	2.34732	0.285953	8.20879	2.23434e-16	1.4788e-15	chrX	-	protein_coding	ARMCX2
ENSG00000230461	1863.44	2.34401	0.243175	9.63916	5.4634e-22	4.98407e-21	chr1	-	lncRNA	PROX1-AS1
ENSG00000204695	24.3289	2.3424	0.615007	3.80874	0.000139674	0.000358574	chr6	+	protein_coding	OR14J1
ENSG00000111679	266.214	2.33899	0.209877	11.1446	7.61002e-29	9.45995e-28	chr12	+	protein_coding	PTPN6
ENSG00000224596	1523.4	2.3389	0.127446	18.3521	3.1764e-75	1.30738e-73	chr10	-	lncRNA	ZMIZ1-AS1
ENSG00000027075	10957.9	2.33569	0.0735437	31.7593	2.36365e-221	4.98139e-219	chr14	+	protein_coding	PRKCH
ENSG00000263787	23.2204	2.33399	0.625394	3.73202	0.000189948	0.000478042	chr17	+	lncRNA	SKAP1-AS1
ENSG00000266202	657.584	2.33378	0.175542	13.2947	2.48495e-40	4.67052e-39	chr17	-	protein_coding	ENSG00000266202
ENSG00000251613	190.793	2.33231	0.243545	9.57648	1.00412e-21	9.02996e-21	chr5	-	lncRNA	ENSG00000251613
ENSG00000143867	248.385	2.33144	0.207575	11.2318	2.84617e-29	3.59499e-28	chr2	-	protein_coding	OSR1
ENSG00000259702	31.7905	2.33086	0.57643	4.04361	5.26342e-05	0.000141374	chr15	-	lncRNA	ENSG00000259702
ENSG00000277661	85.8263	2.32856	0.329858	7.05927	1.67374e-12	8.61902e-12	chr6	+	lncRNA	ENSG00000277661
ENSG00000206337	229.277	2.32735	0.21436	10.8572	1.84248e-27	2.15835e-26	chr6	+	lncRNA	HCP5
ENSG00000165807	99.9268	2.3222	0.325924	7.12498	1.04094e-12	5.4404e-12	chr14	+	protein_coding	PPP1R36
ENSG00000288828	1711.44	2.32192	0.125223	18.5422	9.4269e-77	3.95878e-75	chr18	+	lncRNA	ENSG00000288828
ENSG00000248371	95.5358	2.31854	0.334559	6.93015	4.20403e-12	2.10072e-11	chr5	-	lncRNA	LINC02056
ENSG00000119946	6268.01	2.31513	0.0735841	31.4623	2.85025e-217	5.69075e-215	chr10	+	protein_coding	CNNM1
ENSG00000177337	97.2867	2.31277	0.337762	6.84732	7.52454e-12	3.6879e-11	chr18	+	lncRNA	DLGAP1-AS1
ENSG00000205413	102.532	2.31251	0.340183	6.79784	1.06197e-11	5.14507e-11	chr7	-	protein_coding	SAMD9
ENSG00000251604	33.9445	2.31228	0.542416	4.26293	2.01764e-05	5.70195e-05	chr5	+	lncRNA	LINC01385
ENSG00000131730	32.2254	2.30936	0.568915	4.05923	4.92341e-05	0.000132586	chr5	+	protein_coding	CKMT2
ENSG00000280560	36.3579	2.30398	0.503432	4.57654	4.72718e-06	1.42681e-05	chr10	+	lncRNA	LINC01374
ENSG00000263818	1074.68	2.30231	0.122938	18.7273	2.96321e-78	1.27256e-76	chr17	+	transcribed_processed_pseudogene	RDM1P5
ENSG00000167995	44.6355	2.30129	0.466817	4.92974	8.23377e-07	2.68072e-06	chr11	+	protein_coding	BEST1
ENSG00000246214	96.4603	2.29878	0.342527	6.71124	1.9298e-11	9.15279e-11	chr5	+	lncRNA	RETREG1-AS1
ENSG00000224167	963.294	2.29814	0.14299	16.0721	4.00608e-58	1.22393e-56	chr1	+	lncRNA	LINC01357
ENSG00000170374	86.9809	2.29058	0.340891	6.71941	1.82467e-11	8.68675e-11	chr12	-	protein_coding	SP7
ENSG00000198049	43.5881	2.28924	0.4753	4.81642	1.46156e-06	4.64292e-06	chr1	-	protein_coding	AVPR1B
ENSG00000279174	36.468	2.28613	0.538972	4.24165	2.21886e-05	6.23884e-05	chr17	-	TEC	ENSG00000279174
ENSG00000234156	60.858	2.28598	0.388219	5.88839	3.89983e-09	1.56357e-08	chr9	+	lncRNA	ENSG00000234156
ENSG00000186446	109.646	2.28385	0.297706	7.67151	1.6998e-14	9.98429e-14	chr3	+	protein_coding	ZNF501
ENSG00000013588	609.895	2.28365	0.158066	14.4475	2.60071e-47	5.94326e-46	chr12	+	protein_coding	GPRC5A
ENSG00000267058	68.0207	2.28229	0.370252	6.16416	7.08581e-10	3.00168e-09	chr19	-	lncRNA	ENSG00000267058
ENSG00000288919	47.4148	2.27949	0.464388	4.90858	9.1738e-07	2.97104e-06	chr19	+	lncRNA	ENSG00000288919
ENSG00000082293	1893.47	2.27629	0.114126	19.9455	1.64075e-88	8.43005e-87	chr6	+	protein_coding	COL19A1
ENSG00000134532	17470.6	2.27573	0.0809175	28.1241	4.97375e-174	6.54379e-172	chr12	-	protein_coding	SOX5
ENSG00000235501	1787.5	2.27564	0.111872	20.3414	5.53089e-92	3.02617e-90	chr1	+	lncRNA	CNN3-DT
ENSG00000129595	7438.43	2.27491	0.0845136	26.9177	1.36312e-159	1.53593e-157	chr5	-	protein_coding	EPB41L4A
ENSG00000179715	918.857	2.27332	0.3041	7.47556	7.68757e-14	4.31083e-13	chr12	+	protein_coding	PCED1B
ENSG00000187391	17299	2.27239	0.0771198	29.4657	7.92436e-191	1.20244e-188	chr7	-	protein_coding	MAGI2
ENSG00000115232	1509.13	2.27228	0.112004	20.2875	1.65732e-91	8.98152e-90	chr2	+	protein_coding	ITGA4
ENSG00000151892	6932.4	2.26976	0.0903859	25.1119	3.68422e-139	3.49403e-137	chr10	-	protein_coding	GFRA1
ENSG00000286608	528.647	2.26742	0.152102	14.9073	2.95653e-50	7.41118e-49	chr12	+	lncRNA	ENSG00000286608
ENSG00000263002	2312.37	2.26571	0.0893742	25.3508	8.79645e-142	8.48372e-140	chr19	+	protein_coding	ZNF234
ENSG00000230561	97.5381	2.26548	0.326016	6.94898	3.67931e-12	1.84541e-11	chr5	+	protein_coding	CCDC192
ENSG00000222009	97.7408	2.264	0.324214	6.98304	2.88869e-12	1.45948e-11	chr1	+	protein_coding	BTBD19
ENSG00000115112	3482.15	2.26384	0.0817209	27.7021	6.5911e-169	8.06559e-167	chr2	-	protein_coding	TFCP2L1
ENSG00000159403	87.886	2.26353	0.343567	6.58832	4.44817e-11	2.05365e-10	chr12	-	protein_coding	C1R
ENSG00000259283	44.7851	2.26164	0.451864	5.00514	5.58213e-07	1.84834e-06	chr16	-	lncRNA	ENSG00000259283
ENSG00000239498	40.961	2.26106	0.500128	4.52096	6.1561e-06	1.84028e-05	chr2	+	lncRNA	ENSG00000239498
ENSG00000162496	4043.53	2.26	0.0873467	25.8739	1.30935e-147	1.36083e-145	chr1	-	protein_coding	DHRS3
ENSG00000214944	12280	2.2578	0.0765542	29.4929	3.55286e-191	5.42729e-189	chr5	+	protein_coding	ARHGEF28
ENSG00000110092	1572.63	2.25498	0.103036	21.8853	3.58431e-106	2.34432e-104	chr11	+	protein_coding	CCND1
ENSG00000267475	111.814	2.25296	0.298803	7.53996	4.70103e-14	2.67634e-13	chr19	-	lncRNA	NUDT19-DT
ENSG00000277639	71.107	2.25265	0.366428	6.1476	7.86619e-10	3.3199e-09	chr16	-	protein_coding	ENSG00000277639
ENSG00000205464	4771	2.25134	0.0942601	23.8843	4.4571e-126	3.74347e-124	chr5	+	transcribed_unitary_pseudogene	ATP6AP1L
ENSG00000162949	78.1533	2.24751	0.391324	5.74335	9.28235e-09	3.60908e-08	chr2	-	protein_coding	CAPN13
ENSG00000288927	86.5435	2.24685	0.351812	6.38651	1.69717e-10	7.51983e-10	chr1	+	lncRNA	ENSG00000288927
ENSG00000173208	315.934	2.24299	0.179346	12.5065	6.87798e-36	1.10169e-34	chr12	-	protein_coding	ABCD2
ENSG00000228008	137.495	2.23931	0.268939	8.32648	8.32804e-17	5.66003e-16	chr3	+	lncRNA	ENSG00000228008
ENSG00000259116	29.1958	2.23805	0.572461	3.90952	9.2479e-05	0.000242418	chr14	-	lncRNA	HSPA2-AS1
ENSG00000020633	1602.45	2.23687	0.110834	20.1822	1.40446e-90	7.41693e-89	chr1	-	protein_coding	RUNX3
ENSG00000287315	202.315	2.2335	0.239965	9.30762	1.30729e-20	1.10656e-19	chr1	-	lncRNA	ENSG00000287315
ENSG00000118640	442.573	2.23221	0.160817	13.8804	8.32309e-44	1.73323e-42	chr2	+	protein_coding	VAMP8
ENSG00000287862	49.8156	2.22829	0.42602	5.23049	1.69061e-07	5.89552e-07	chr5	-	lncRNA	ENSG00000287862
ENSG00000253944	362.207	2.22719	0.175949	12.6582	1.00795e-36	1.66247e-35	chr8	+	lncRNA	MTUS1-DT
ENSG00000120885	979.74	2.22681	0.151277	14.7201	4.79201e-49	1.14691e-47	chr8	-	protein_coding	CLU
ENSG00000175874	203.683	2.22459	0.245382	9.06583	1.23656e-19	9.88247e-19	chr2	-	protein_coding	CREG2
ENSG00000205771	541.513	2.22418	0.155173	14.3336	1.34961e-46	3.03843e-45	chr15	-	transcribed_unprocessed_pseudogene	CATSPER2P1
ENSG00000154263	1675.22	2.22246	0.104205	21.3278	6.26579e-101	3.8966e-99	chr17	-	protein_coding	ABCA10
ENSG00000082684	2062.03	2.22183	0.111719	19.8877	5.20296e-88	2.65526e-86	chr3	-	protein_coding	SEMA5B
ENSG00000230212	285.992	2.22176	0.194971	11.3954	4.40987e-30	5.72906e-29	chr21	-	lncRNA	CBR1-AS1
ENSG00000286281	55.1203	2.22167	0.403109	5.51133	3.56137e-08	1.3172e-07	chr6	+	lncRNA	ENSG00000286281
ENSG00000229953	55.3247	2.22015	0.421874	5.2626	1.42034e-07	4.98816e-07	chr1	-	lncRNA	ENSG00000229953
ENSG00000183840	1928.44	2.2191	0.106185	20.8985	5.5292e-97	3.26883e-95	chr2	+	protein_coding	GPR39
ENSG00000250842	334.161	2.21748	0.203952	10.8726	1.55696e-27	1.82859e-26	chr5	-	lncRNA	ENSG00000250842
ENSG00000112414	1487.52	2.21654	0.112534	19.6967	2.30225e-86	1.14664e-84	chr6	+	protein_coding	ADGRG6
ENSG00000229017	699.057	2.21582	0.149038	14.8675	5.36117e-50	1.32493e-48	chr6	-	lncRNA	LINC01277
ENSG00000181722	8063.86	2.21477	0.0923895	23.9721	5.43098e-127	4.61249e-125	chr3	-	protein_coding	ZBTB20
ENSG00000125631	41.2404	2.213	0.459647	4.81456	1.47523e-06	4.68373e-06	chr2	+	transcribed_unprocessed_pseudogene	HTR5BP
ENSG00000267552	140.863	2.21239	0.266481	8.30223	1.02171e-16	6.89862e-16	chr19	-	protein_coding	ENSG00000267552
ENSG00000164161	446.619	2.21212	0.160151	13.8128	2.1349e-43	4.38956e-42	chr4	+	protein_coding	HHIP
ENSG00000185046	15886.9	2.21056	0.07494	29.4977	3.07917e-191	4.73546e-189	chr12	-	protein_coding	ANKS1B
ENSG00000287865	56.2098	2.20907	0.422653	5.22667	1.72592e-07	6.01402e-07	chr7	+	lncRNA	ENSG00000287865
ENSG00000086717	630.661	2.20742	0.149512	14.7642	2.4929e-49	5.99165e-48	chrX	+	protein_coding	PPEF1
ENSG00000172987	297.62	2.20465	0.212465	10.3765	3.1713e-25	3.38088e-24	chr10	-	protein_coding	HPSE2
ENSG00000168405	134.844	2.20462	0.266846	8.26177	1.43529e-16	9.61692e-16	chr6	-	transcribed_unitary_pseudogene	CMAHP
ENSG00000127666	309.655	2.20406	0.203959	10.8064	3.2113e-27	3.71783e-26	chr19	-	protein_coding	TICAM1
ENSG00000287910	71.7344	2.20325	0.349463	6.30468	2.88792e-10	1.25947e-09	chr17	-	lncRNA	ENSG00000287910
ENSG00000198142	297.002	2.2032	0.197603	11.1497	7.18687e-29	8.9437e-28	chr2	+	protein_coding	SOWAHC
ENSG00000268379	49.098	2.20231	0.423347	5.20214	1.97011e-07	6.82936e-07	chr19	+	processed_pseudogene	ENSG00000268379
ENSG00000267909	48.8696	2.20094	0.436746	5.0394	4.66988e-07	1.56081e-06	chr14	-	protein_coding	CCDC177
ENSG00000182040	52.0021	2.20017	0.415609	5.29386	1.19762e-07	4.23275e-07	chr17	-	protein_coding	USH1G
ENSG00000185519	269.889	2.19834	0.207631	10.5878	3.39613e-26	3.77438e-25	chr1	-	protein_coding	FAM131C
ENSG00000132677	34.5897	2.1983	0.491513	4.47253	7.73007e-06	2.28856e-05	chr1	+	protein_coding	RHBG
ENSG00000171724	376.96	2.19422	0.178952	12.2615	1.45761e-34	2.25385e-33	chr16	+	protein_coding	VAT1L
ENSG00000139567	48.2646	2.19197	0.445198	4.92358	8.49765e-07	2.76189e-06	chr12	+	protein_coding	ACVRL1
ENSG00000228791	107.739	2.18999	0.313831	6.97825	2.98883e-12	1.50873e-11	chr3	+	lncRNA	THRB-AS1
ENSG00000237429	25.168	2.18832	0.59994	3.64757	0.000264733	0.000654386	chr1	+	lncRNA	ENSG00000237429
ENSG00000213190	465.855	2.18609	0.153375	14.2533	4.27873e-46	9.40948e-45	chr1	+	protein_coding	MLLT11
ENSG00000238021	102.646	2.18506	0.310039	7.04768	1.8192e-12	9.34478e-12	chr10	+	transcribed_unprocessed_pseudogene	ODAD2P1
ENSG00000158553	33.1104	2.1835	0.514681	4.24243	2.21116e-05	6.21872e-05	chr6	-	protein_coding	POM121L2
ENSG00000187775	269.85	2.183	0.196588	11.1044	1.19352e-28	1.4756e-27	chr17	-	protein_coding	DNAH17
ENSG00000272180	183.466	2.18235	0.234415	9.30978	1.28101e-20	1.08552e-19	chr2	+	lncRNA	ENSG00000272180
ENSG00000155066	397.156	2.18185	0.172869	12.6214	1.61006e-36	2.63077e-35	chr2	+	protein_coding	PROM2
ENSG00000137261	2212.35	2.17939	0.0893098	24.4026	1.60353e-131	1.41465e-129	chr6	-	protein_coding	KIAA0319
ENSG00000171476	48.9659	2.17762	0.431029	5.05214	4.36886e-07	1.46601e-06	chr4	-	protein_coding	HOPX
ENSG00000137801	72.9813	2.17712	0.375106	5.804	6.47524e-09	2.54416e-08	chr15	+	protein_coding	THBS1
ENSG00000197565	10033.6	2.17669	0.0798125	27.2725	8.99487e-164	1.04991e-161	chrX	-	protein_coding	COL4A6
ENSG00000161298	1927.52	2.17585	0.097555	22.3038	3.39586e-110	2.37096e-108	chr19	+	protein_coding	ZNF382
ENSG00000155052	23.1494	2.17503	0.595331	3.65348	0.000258715	0.000640136	chr2	+	protein_coding	CNTNAP5
ENSG00000286128	42.727	2.17492	0.490235	4.43649	9.14358e-06	2.69163e-05	chr5	-	lncRNA	ENSG00000286128
ENSG00000253865	130.18	2.1739	0.264637	8.21462	2.12836e-16	1.41029e-15	chr5	+	lncRNA	ENSG00000253865
ENSG00000205089	164.327	2.17385	0.240251	9.04825	1.45277e-19	1.1586e-18	chr5	+	protein_coding	CCNI2
ENSG00000237125	1833.32	2.16744	0.100995	21.4608	3.61876e-102	2.31367e-100	chr4	+	lncRNA	HAND2-AS1
ENSG00000151812	330.966	2.16584	0.212561	10.1893	2.21423e-24	2.27634e-23	chr14	-	protein_coding	SLC35F4
ENSG00000154655	23724.9	2.1653	0.0709017	30.5395	7.80604e-205	1.38807e-202	chr18	-	protein_coding	L3MBTL4
ENSG00000232725	92.2183	2.16501	0.339609	6.37501	1.82955e-10	8.0922e-10	chrX	-	lncRNA	PLXNB3-AS1
ENSG00000234540	27.1181	2.16485	0.611403	3.54079	0.000398937	0.000962395	chr6	+	lncRNA	ENSG00000234540
ENSG00000249421	205.508	2.1617	0.238263	9.07274	1.16061e-19	9.28859e-19	chr5	-	lncRNA	ADAMTS19-AS1
ENSG00000170703	340.001	2.16168	0.178219	12.1294	7.38143e-34	1.11782e-32	chr17	-	protein_coding	TTLL6
ENSG00000198108	14719.6	2.15831	0.0706468	30.5507	5.54066e-205	9.92999e-203	chr5	+	protein_coding	CHSY3
ENSG00000255545	481.564	2.15768	0.192082	11.2331	2.80512e-29	3.54707e-28	chr11	+	lncRNA	B3GAT1-DT
ENSG00000165125	71.7691	2.15766	0.531032	4.06315	4.84139e-05	0.000130516	chr7	-	protein_coding	TRPV6
ENSG00000105855	621.02	2.15591	0.139746	15.4274	1.07133e-53	2.94498e-52	chr7	+	protein_coding	ITGB8
ENSG00000259485	7931.3	2.15421	0.0764969	28.1607	1.77254e-174	2.35934e-172	chr15	+	lncRNA	LINC02253
ENSG00000196542	59.5495	2.15177	0.403708	5.33003	9.8199e-08	3.498e-07	chr3	-	protein_coding	SPTSSB
ENSG00000214145	163.939	2.15049	0.244834	8.78347	1.58512e-18	1.19546e-17	chr3	-	lncRNA	LINC00887
ENSG00000171827	667.582	2.14968	0.131453	16.3532	4.12533e-60	1.29871e-58	chr19	+	protein_coding	ZNF570
ENSG00000115461	2708.96	2.14917	0.124198	17.3045	4.35214e-67	1.57236e-65	chr2	-	protein_coding	IGFBP5
ENSG00000132321	28.8456	2.14893	0.516521	4.16039	3.17705e-05	8.75247e-05	chr2	-	protein_coding	IQCA1
ENSG00000148848	1789.32	2.14826	0.0964493	22.2735	6.67876e-110	4.63461e-108	chr10	-	protein_coding	ADAM12
ENSG00000230498	29.5116	2.14723	0.594753	3.61028	0.000305866	0.000748985	chr1	+	lncRNA	ENSG00000230498
ENSG00000184384	13834	2.14672	0.0781679	27.463	4.86229e-166	5.85559e-164	chr11	-	protein_coding	MAML2
ENSG00000189042	4656.81	2.14482	0.0759229	28.25	1.42513e-175	1.91937e-173	chr19	+	protein_coding	ZNF567
ENSG00000226239	79.9205	2.14302	0.3684	5.81711	5.9874e-09	2.35941e-08	chr20	-	lncRNA	ENSG00000226239
ENSG00000214106	340.127	2.14296	0.176087	12.1699	4.49632e-34	6.86389e-33	chr7	+	lncRNA	PAXIP1-AS2
ENSG00000287305	28.795	2.1429	0.55297	3.87525	0.000106516	0.000277296	chr2	-	lncRNA	ENSG00000287305
ENSG00000275532	36.7643	2.1412	0.493593	4.33797	1.43802e-05	4.13685e-05	chr17	-	lncRNA	ENSG00000275532
ENSG00000164120	113.223	2.14051	0.293201	7.30047	2.86766e-13	1.55112e-12	chr4	-	protein_coding	HPGD
ENSG00000225891	280.679	2.1399	0.18751	11.4122	3.63448e-30	4.73794e-29	chr1	-	lncRNA	DHDDS-AS1
ENSG00000272070	37.7275	2.13972	0.480118	4.45665	8.32511e-06	2.45705e-05	chr5	+	lncRNA	ENSG00000272070
ENSG00000145632	214.957	2.13922	0.223972	9.55129	1.2809e-21	1.14421e-20	chr5	-	protein_coding	PLK2
ENSG00000205209	5969.79	2.13773	0.0723806	29.5346	1.03435e-191	1.60155e-189	chr19	-	protein_coding	SCGB2B2
ENSG00000182752	209.595	2.1377	0.513064	4.16654	3.09255e-05	8.5331e-05	chr9	+	protein_coding	PAPPA
ENSG00000249743	32.6573	2.13692	0.533262	4.00726	6.14266e-05	0.00016385	chr5	+	lncRNA	ENSG00000249743
ENSG00000250237	37.5246	2.13611	0.472983	4.51625	6.29448e-06	1.88066e-05	chr5	-	lncRNA	ENSG00000250237
ENSG00000083067	733.417	2.13507	0.14395	14.8321	9.08763e-50	2.22892e-48	chr9	-	protein_coding	TRPM3
ENSG00000198947	5487.06	2.13502	0.0771165	27.6857	1.03887e-168	1.26448e-166	chrX	-	protein_coding	DMD
ENSG00000152217	17077.2	2.13447	0.0729313	29.2668	2.74145e-188	3.99989e-186	chr18	+	protein_coding	SETBP1
ENSG00000164411	1333.88	2.13233	0.107952	19.7526	7.62347e-87	3.83042e-85	chr6	-	protein_coding	GJB7
ENSG00000170396	673.674	2.13214	0.151683	14.0566	7.01944e-45	1.50159e-43	chr2	+	protein_coding	ZNF804A
ENSG00000170006	197.533	2.13125	0.212634	10.0231	1.20681e-23	1.19948e-22	chr4	-	protein_coding	TMEM154
ENSG00000086159	71.1528	2.12691	0.400692	5.30807	1.1079e-07	3.92419e-07	chr12	+	protein_coding	AQP6
ENSG00000113319	6685.67	2.12683	0.0810353	26.2457	8.00526e-152	8.5947e-150	chr5	+	protein_coding	RASGRF2
ENSG00000081923	1641.68	2.1257	0.110419	19.2512	1.38035e-82	6.43816e-81	chr18	-	protein_coding	ATP8B1
ENSG00000128849	3433.12	2.12495	0.0921412	23.0619	1.11672e-117	8.61613e-116	chr15	+	protein_coding	CGNL1
ENSG00000228629	304.619	2.12202	0.188775	11.241	2.5643e-29	3.24978e-28	chr19	+	lncRNA	ENSG00000228629
ENSG00000235426	51.5337	2.12123	0.461183	4.59954	4.23418e-06	1.28739e-05	chr10	+	lncRNA	ENSG00000235426
ENSG00000197705	1642.5	2.119	0.104879	20.2043	8.98171e-91	4.79889e-89	chr18	-	protein_coding	KLHL14
ENSG00000267440	38.9595	2.11851	0.508001	4.1703	3.04205e-05	8.40394e-05	chr17	+	lncRNA	LINC02594
ENSG00000284052	167.961	2.1184	0.240596	8.80481	1.3107e-18	9.92775e-18	chr2	-	lncRNA	ENSG00000284052
ENSG00000171033	2974.11	2.11674	0.0949211	22.2999	3.69915e-110	2.57481e-108	chr8	+	protein_coding	PKIA
ENSG00000259678	335.027	2.11509	0.19365	10.9223	9.02069e-28	1.06882e-26	chr15	+	lncRNA	ENSG00000259678
ENSG00000134321	34.5073	2.11326	0.483056	4.37477	1.21561e-05	3.52555e-05	chr2	+	protein_coding	RSAD2
ENSG00000184922	179.671	2.11082	0.231768	9.10745	8.43396e-20	6.8097e-19	chr17	+	protein_coding	FMNL1
ENSG00000288095	61.1498	2.10911	0.375317	5.61954	1.91463e-08	7.24746e-08	chr5	+	lncRNA	ENSG00000288095
ENSG00000249781	1384.67	2.109	0.107503	19.6181	1.08301e-85	5.33556e-84	chr5	-	lncRNA	LINC02112
ENSG00000232211	109.798	2.10812	0.288556	7.30576	2.75706e-13	1.49377e-12	chr9	+	lncRNA	ENSG00000232211
ENSG00000288009	193.551	2.107	0.227168	9.27506	1.7752e-20	1.49042e-19	chr6	-	lncRNA	ENSG00000288009
ENSG00000168743	1083.13	2.10646	0.127744	16.4897	4.3532e-61	1.41144e-59	chr4	+	protein_coding	NPNT
ENSG00000085563	2253.48	2.10638	0.0969706	21.7219	1.27527e-104	8.26967e-103	chr7	-	protein_coding	ABCB1
ENSG00000162374	292.72	2.10565	0.227132	9.27059	1.85114e-20	1.55189e-19	chr1	+	protein_coding	ELAVL4
ENSG00000081803	16905.6	2.10206	0.0716568	29.3351	3.70129e-189	5.47045e-187	chr7	-	protein_coding	CADPS2
ENSG00000237637	43.1086	2.10079	0.502307	4.18229	2.88593e-05	7.99303e-05	chr13	-	lncRNA	FRY-AS1
ENSG00000174307	452.975	2.09976	0.169263	12.4053	2.44459e-35	3.87205e-34	chr1	-	protein_coding	PHLDA3
ENSG00000148082	1771.11	2.09698	0.108735	19.2853	7.14011e-83	3.34395e-81	chr9	-	protein_coding	SHC3
ENSG00000165309	684.881	2.09678	0.149603	14.0157	1.2504e-44	2.65241e-43	chr10	+	protein_coding	ARMC3
ENSG00000286277	107.853	2.09443	0.323916	6.46595	1.00664e-10	4.529e-10	chr6	+	lncRNA	ENSG00000286277
ENSG00000204860	178.828	2.09395	0.232313	9.01351	1.99565e-19	1.58213e-18	chr9	+	lncRNA	FAM201A
ENSG00000227244	200.623	2.09394	0.243134	8.61229	7.16184e-18	5.20302e-17	chr10	+	lncRNA	LINC00845
ENSG00000128645	42.9763	2.09375	0.476534	4.39371	1.11434e-05	3.24777e-05	chr2	+	protein_coding	HOXD1
ENSG00000091986	260.507	2.09221	0.221755	9.43476	3.91901e-21	3.42684e-20	chr3	-	protein_coding	CCDC80
ENSG00000197050	5553.32	2.09124	0.0765748	27.3098	3.2416e-164	3.84281e-162	chr19	+	protein_coding	ZNF420
ENSG00000151690	1580.35	2.08822	0.108265	19.288	6.77228e-83	3.17822e-81	chr2	+	protein_coding	MFSD6
ENSG00000113657	5817.05	2.08794	0.0753153	27.7227	3.72009e-169	4.65236e-167	chr5	-	protein_coding	DPYSL3
ENSG00000250602	33.4368	2.08592	0.513476	4.06234	4.85829e-05	0.000130941	chr5	-	lncRNA	ENSG00000250602
ENSG00000044524	3758.93	2.08567	0.0900649	23.1574	1.22386e-118	9.57261e-117	chr3	+	protein_coding	EPHA3
ENSG00000174226	89.8797	2.08557	0.307913	6.77325	1.2592e-11	6.06961e-11	chr8	-	protein_coding	SNX31
ENSG00000233527	659.287	2.08217	0.135035	15.4195	1.20946e-53	3.30871e-52	chr19	+	lncRNA	ZNF529-AS1
ENSG00000171992	615.588	2.08187	0.137246	15.1689	5.68078e-52	1.47603e-50	chr5	+	protein_coding	SYNPO
ENSG00000270876	42.2528	2.08018	0.455565	4.56616	4.96738e-06	1.49613e-05	chr19	-	lncRNA	ZNF30-AS1
ENSG00000180479	2318.3	2.07672	0.0875873	23.7103	2.82078e-124	2.32623e-122	chr19	-	protein_coding	ZNF571
ENSG00000143994	136.607	2.07619	0.260131	7.98133	1.44769e-15	9.10247e-15	chr2	+	protein_coding	ABHD1
ENSG00000260063	85.7106	2.07467	0.32019	6.4795	9.20277e-11	4.15729e-10	chr1	-	lncRNA	ENSG00000260063
ENSG00000186417	1538.62	2.07398	0.114462	18.1193	2.24586e-73	9.06347e-72	chr15	+	protein_coding	GLDN
ENSG00000170271	379.336	2.07353	0.158825	13.0554	5.91741e-39	1.06471e-37	chr5	-	protein_coding	FAXDC2
ENSG00000266680	33.0866	2.07314	0.513389	4.03815	5.38747e-05	0.000144587	chr6	-	lncRNA	ENSG00000266680
ENSG00000136531	296.409	2.07283	0.197032	10.5203	6.96348e-26	7.63273e-25	chr2	+	protein_coding	SCN2A
ENSG00000126709	106.755	2.07158	0.299611	6.91424	4.7039e-12	2.3387e-11	chr1	-	protein_coding	IFI6
ENSG00000128918	7394.02	2.07033	0.0772153	26.8124	2.31859e-158	2.59967e-156	chr15	-	protein_coding	ALDH1A2
ENSG00000248719	109.558	2.06962	0.311296	6.64839	2.96313e-11	1.38346e-10	chr4	-	lncRNA	PRDM8-AS1
ENSG00000153714	405.409	2.06321	0.159917	12.9017	4.40157e-38	7.61857e-37	chr9	+	protein_coding	LURAP1L
ENSG00000234814	87.2799	2.06252	0.317405	6.49806	8.13621e-11	3.68901e-10	chr10	+	transcribed_unprocessed_pseudogene	SVIL2P
ENSG00000111052	756.046	2.06225	0.136333	15.1266	1.08184e-51	2.79498e-50	chr12	-	protein_coding	LIN7A
ENSG00000108370	1508.46	2.06117	0.109707	18.7879	9.4878e-79	4.1291e-77	chr17	+	protein_coding	RGS9
ENSG00000012779	843.477	2.06117	0.133348	15.4571	6.75566e-54	1.86835e-52	chr10	+	protein_coding	ALOX5
ENSG00000105289	41.1533	2.05876	0.473848	4.34477	1.39421e-05	4.01793e-05	chr19	+	protein_coding	TJP3
ENSG00000116183	297.41	2.05682	0.186784	11.0118	3.35325e-28	4.06624e-27	chr1	+	protein_coding	PAPPA2
ENSG00000286615	183.029	2.05562	0.232428	8.84411	9.22614e-19	7.05159e-18	chr5	-	lncRNA	ENSG00000286615
ENSG00000147257	15931.7	2.05138	0.0709071	28.9305	4.94037e-184	7.02798e-182	chrX	-	protein_coding	GPC3
ENSG00000075673	143.238	2.05077	0.293319	6.99159	2.7178e-12	1.3768e-11	chr13	+	protein_coding	ATP12A
ENSG00000233862	146.04	2.04695	0.254767	8.03459	9.38956e-16	5.98309e-15	chr2	-	lncRNA	ENSG00000233862
ENSG00000225725	28.138	2.0464	0.578744	3.53594	0.000406327	0.000979289	chr8	+	lncRNA	FAM66E
ENSG00000119681	2701.85	2.04602	0.0928974	22.0245	1.67788e-107	1.11342e-105	chr14	-	protein_coding	LTBP2
ENSG00000227258	382.233	2.04531	0.160703	12.7273	4.17166e-37	6.97145e-36	chr13	+	lncRNA	SMIM2-AS1
ENSG00000115919	27.501	2.04505	0.526588	3.88358	0.000102928	0.000268356	chr2	+	protein_coding	KYNU
ENSG00000230524	541.444	2.03971	0.139716	14.599	2.85172e-48	6.71231e-47	chr3	-	transcribed_unprocessed_pseudogene	COL6A4P1
ENSG00000266313	327.957	2.03688	0.180785	11.2669	1.9124e-29	2.43446e-28	chr17	+	lncRNA	ENSG00000266313
ENSG00000165507	169.468	2.03611	0.246422	8.26269	1.42422e-16	9.54833e-16	chr10	-	protein_coding	DEPP1
ENSG00000133640	320.868	2.03593	0.169993	11.9765	4.71852e-33	6.93787e-32	chr12	+	protein_coding	LRRIQ1
ENSG00000137198	1096.29	2.03424	0.114999	17.6892	5.0818e-70	1.94091e-68	chr6	+	protein_coding	GMPR
ENSG00000174473	291.324	2.03257	0.181572	11.1942	4.35075e-29	5.46811e-28	chr4	+	protein_coding	GALNTL6
ENSG00000196668	210.903	2.03138	0.244989	8.2917	1.11638e-16	7.51329e-16	chr12	+	lncRNA	LINC00173
ENSG00000117152	34.4009	2.03094	0.487509	4.16594	3.10069e-05	8.55451e-05	chr1	+	protein_coding	RGS4
ENSG00000248734	29.3715	2.02921	0.557224	3.64164	0.000270905	0.000668625	chr5	+	lncRNA	ENSG00000248734
ENSG00000174448	125.108	2.02907	0.290191	6.99219	2.70632e-12	1.3716e-11	chr18	-	protein_coding	STARD6
ENSG00000229989	3211.98	2.02894	0.0904002	22.444	1.46473e-111	1.05502e-109	chr1	-	lncRNA	MIR181A1HG
ENSG00000237732	206.353	2.02767	0.217945	9.30359	1.35776e-20	1.14799e-19	chr2	+	transcribed_unprocessed_pseudogene	CT75
ENSG00000060140	528.983	2.02704	0.156666	12.9386	2.7249e-38	4.7599e-37	chr12	-	protein_coding	STYK1
ENSG00000113448	41560.8	2.02553	0.0729727	27.7574	1.41786e-169	1.8029e-167	chr5	-	protein_coding	PDE4D
ENSG00000159882	449.995	2.02513	0.155167	13.0513	6.24575e-39	1.12025e-37	chr19	+	protein_coding	ZNF230
ENSG00000116711	276.451	2.02249	0.178987	11.2997	1.31722e-29	1.68434e-28	chr1	+	protein_coding	PLA2G4A
ENSG00000285844	37.032	2.02236	0.500377	4.04168	5.30707e-05	0.000142513	chr6	-	lncRNA	KCNQ5-DT
ENSG00000136048	1440.8	2.02234	0.10371	19.4999	1.09976e-84	5.31457e-83	chr12	+	protein_coding	DRAM1
ENSG00000158825	86.633	2.01745	0.375559	5.37188	7.79212e-08	2.8014e-07	chr1	+	protein_coding	CDA
ENSG00000262001	51.1704	2.01673	0.424136	4.7549	1.98543e-06	6.24489e-06	chr18	+	lncRNA	DLGAP1-AS2
ENSG00000090534	42.7144	2.01641	0.456121	4.42078	9.83454e-06	2.8831e-05	chr3	-	protein_coding	THPO
ENSG00000121207	54.0913	2.01551	0.400944	5.0269	4.98467e-07	1.6609e-06	chr4	+	protein_coding	LRAT
ENSG00000226849	44.6449	2.01259	0.471738	4.26633	1.98712e-05	5.62129e-05	chr1	+	lncRNA	ENSG00000226849
ENSG00000247011	62.7334	2.00977	0.390833	5.14226	2.7145e-07	9.29652e-07	chr17	-	lncRNA	ENSG00000247011
ENSG00000227268	39.9257	2.00763	0.494275	4.06177	4.87031e-05	0.000131249	chr10	-	protein_coding	KLLN
ENSG00000249815	190.981	2.00713	0.248356	8.08166	6.38923e-16	4.1197e-15	chr4	-	lncRNA	ENSG00000249815
ENSG00000177675	39.9083	2.00651	0.527222	3.80581	0.000141342	0.00036257	chr12	-	protein_coding	CD163L1
ENSG00000223715	142.578	2.00374	0.246511	8.1284	4.35005e-16	2.82567e-15	chr3	-	lncRNA	LINC01208
ENSG00000254530	67.713	2.00217	0.360074	5.56044	2.69099e-08	1.00649e-07	chr11	-	lncRNA	LINC02755
ENSG00000106483	44.4183	2.00068	0.469944	4.25727	2.06941e-05	5.84246e-05	chr7	-	protein_coding	SFRP4
ENSG00000234418	265.441	1.99929	0.201722	9.91112	3.72445e-23	3.62739e-22	chr7	+	lncRNA	ENSG00000234418
ENSG00000249740	778.296	1.99852	0.12862	15.5382	1.91328e-54	5.36969e-53	chr5	-	lncRNA	OSMR-DT
ENSG00000129596	365.026	1.99664	0.168679	11.837	2.51375e-32	3.59168e-31	chr5	-	protein_coding	CDO1
ENSG00000283321	147.307	1.99657	0.264248	7.55565	4.1677e-14	2.38066e-13	chr7	+	protein_coding	ENSG00000283321
ENSG00000158816	75.5793	1.99525	0.359684	5.54723	2.90231e-08	1.08223e-07	chr1	+	protein_coding	VWA5B1
ENSG00000245848	357.683	1.99468	0.18024	11.0668	1.81851e-28	2.23133e-27	chr19	-	protein_coding	CEBPA
ENSG00000144290	211.108	1.99177	0.231694	8.59658	8.21274e-18	5.94184e-17	chr2	+	protein_coding	SLC4A10
ENSG00000254271	44.0157	1.99102	0.453568	4.38969	1.13512e-05	3.30391e-05	chr10	+	lncRNA	ANK3-DT
ENSG00000171587	48.919	1.991	0.405018	4.91582	8.84116e-07	2.86821e-06	chr21	-	protein_coding	DSCAM
ENSG00000115896	6706.98	1.98935	0.085212	23.3459	1.51775e-120	1.22069e-118	chr2	+	protein_coding	PLCL1
ENSG00000279755	26.2526	1.98874	0.55569	3.57887	0.000345087	0.000839427	chr5	-	TEC	ENSG00000279755
ENSG00000263585	28.1123	1.98853	0.548337	3.62648	0.000287311	0.000706133	chr17	+	lncRNA	ENSG00000263585
ENSG00000188107	68.6986	1.98703	0.345569	5.75002	8.92312e-09	3.47475e-08	chr6	-	protein_coding	EYS
ENSG00000261348	453.936	1.98508	0.167982	11.8172	3.18022e-32	4.51841e-31	chr16	-	lncRNA	LINC02136
ENSG00000048740	34249.6	1.98339	0.0665398	29.8076	3.11311e-195	4.98996e-193	chr10	+	protein_coding	CELF2
ENSG00000116663	47.859	1.98285	0.442374	4.48231	7.38409e-06	2.19126e-05	chr1	+	protein_coding	FBXO6
ENSG00000205795	183.205	1.98246	0.22659	8.74908	2.15096e-18	1.61046e-17	chr2	-	protein_coding	CYS1
ENSG00000248973	24.2221	1.97949	0.553833	3.57415	0.000351361	0.000853777	chr5	-	lncRNA	ENSG00000248973
ENSG00000101746	5028.67	1.97927	0.0859759	23.0212	2.86011e-117	2.19929e-115	chr18	-	protein_coding	NOL4
ENSG00000248587	1520	1.97888	0.111057	17.8185	5.0778e-71	1.96557e-69	chr5	+	lncRNA	GDNF-AS1
ENSG00000267786	175.066	1.97862	0.236568	8.36386	6.06973e-17	4.16375e-16	chr19	+	lncRNA	ENSG00000267786
ENSG00000072657	79.4154	1.97829	0.317488	6.23108	4.63232e-10	1.98848e-09	chr12	+	protein_coding	TRHDE
ENSG00000271746	37.3341	1.9763	0.49445	3.99697	6.41587e-05	0.000170857	chr1	+	lncRNA	ENSG00000271746
ENSG00000138771	5670.4	1.97566	0.0756879	26.1027	3.39325e-150	3.59227e-148	chr4	+	protein_coding	SHROOM3
ENSG00000080224	14304.9	1.97475	0.0767772	25.7204	6.90392e-146	7.01518e-144	chr3	+	protein_coding	EPHA6
ENSG00000225420	35.6742	1.97318	0.509808	3.87045	0.000108636	0.000282686	chr2	+	lncRNA	ENSG00000225420
ENSG00000198515	290.957	1.97315	0.189912	10.3898	2.75862e-25	2.95061e-24	chr4	-	protein_coding	CNGA1
ENSG00000152154	158.234	1.97311	0.249095	7.92112	2.35372e-15	1.46215e-14	chr2	+	protein_coding	TMEM178A
ENSG00000215866	339.228	1.97172	0.179136	11.0068	3.54196e-28	4.28823e-27	chr1	-	lncRNA	LINC01356
ENSG00000287516	185.756	1.97065	0.244807	8.04982	8.29141e-16	5.30115e-15	chr1	+	lncRNA	ENSG00000287516
ENSG00000286122	42.7401	1.96955	0.518971	3.79512	0.000147574	0.000377451	chr8	+	lncRNA	ENSG00000286122
ENSG00000226900	45.6223	1.9682	0.481446	4.08809	4.34931e-05	0.000117935	chr10	-	lncRNA	ENSG00000226900
ENSG00000255471	142.17	1.96588	0.29608	6.6397	3.14327e-11	1.46576e-10	chr11	-	lncRNA	ENSG00000255471
ENSG00000197635	271.84	1.96233	0.20686	9.48625	2.39488e-21	2.11936e-20	chr2	-	protein_coding	DPP4
ENSG00000245680	90.2463	1.96199	0.327219	5.99595	2.02299e-09	8.3099e-09	chr19	-	protein_coding	ZNF585B
ENSG00000204700	40.2088	1.96126	0.467994	4.19079	2.77988e-05	7.71526e-05	chr6	+	protein_coding	OR2J2
ENSG00000231023	49.6336	1.96092	0.418234	4.68856	2.75138e-06	8.537e-06	chr6	+	lncRNA	LINC00326
ENSG00000117069	3673.97	1.9581	0.118802	16.482	4.94004e-61	1.59716e-59	chr1	+	protein_coding	ST6GALNAC5
ENSG00000038427	5688.49	1.95696	0.0958218	20.4229	1.04702e-92	5.77027e-91	chr5	+	protein_coding	VCAN
ENSG00000142065	1442.74	1.95451	0.100836	19.3831	1.0718e-83	5.09294e-82	chr19	-	protein_coding	ZFP14
ENSG00000233757	2772.64	1.95334	0.085432	22.8643	1.05348e-115	7.99278e-114	chr2	+	protein_coding	ENSG00000233757
ENSG00000225439	253.747	1.95279	0.193005	10.1178	4.6053e-24	4.66287e-23	chr2	+	lncRNA	BOLA3-DT
ENSG00000198182	182.537	1.95151	0.232093	8.40831	4.15975e-17	2.88131e-16	chr19	-	protein_coding	ZNF607
ENSG00000131981	234.148	1.94961	0.221852	8.78787	1.52423e-18	1.15068e-17	chr14	+	protein_coding	LGALS3
ENSG00000124762	324.791	1.94877	0.174086	11.1943	4.3476e-29	5.46717e-28	chr6	+	protein_coding	CDKN1A
ENSG00000167637	2685.86	1.94847	0.0854603	22.7996	4.62259e-115	3.46101e-113	chr19	+	protein_coding	ZNF283
ENSG00000244649	1205.69	1.94804	0.112367	17.3364	2.50019e-67	9.13433e-66	chr17	+	lncRNA	LINC02086
ENSG00000247498	43.8538	1.94696	0.51367	3.7903	0.000150463	0.000384278	chr12	+	lncRNA	GPRC5D-AS1
ENSG00000165899	74.2762	1.94602	0.356958	5.45168	4.98949e-08	1.82084e-07	chr12	+	protein_coding	OTOGL
ENSG00000167306	13324.9	1.94558	0.0764166	25.4602	5.44224e-143	5.33926e-141	chr18	-	protein_coding	MYO5B
ENSG00000174514	363.922	1.94432	0.174381	11.1499	7.1691e-29	8.92647e-28	chr1	+	protein_coding	MFSD4A
ENSG00000124496	12987.9	1.9442	0.0712293	27.2949	4.8712e-164	5.74474e-162	chr6	-	protein_coding	TRERF1
ENSG00000198807	971.545	1.94346	0.118857	16.3513	4.26084e-60	1.33952e-58	chr14	+	protein_coding	PAX9
ENSG00000139714	66.2949	1.94238	0.363836	5.33861	9.36632e-08	3.34306e-07	chr12	-	protein_coding	MORN3
ENSG00000077092	19319.3	1.94098	0.0841053	23.078	7.69808e-118	5.95973e-116	chr3	+	protein_coding	RARB
ENSG00000162745	326.305	1.94043	0.199281	9.73716	2.09332e-22	1.95592e-21	chr1	-	protein_coding	OLFML2B
ENSG00000145526	46.2761	1.93978	0.413225	4.69424	2.67597e-06	8.31845e-06	chr5	-	protein_coding	CDH18
ENSG00000198010	6934.33	1.93883	0.0753719	25.7234	6.39058e-146	6.52269e-144	chr8	+	protein_coding	DLGAP2
ENSG00000286061	51.8029	1.93724	0.409774	4.72758	2.27207e-06	7.11344e-06	chr1	-	lncRNA	RCAN3AS
ENSG00000185477	2125.6	1.93554	0.0965142	20.0544	1.8463e-89	9.61638e-88	chr4	-	protein_coding	GPRIN3
ENSG00000250155	66.9152	1.93419	0.364986	5.29937	1.16205e-07	4.11024e-07	chr5	-	lncRNA	ENSG00000250155
ENSG00000267097	57.9046	1.93206	0.374706	5.1562	2.52009e-07	8.65679e-07	chr18	-	lncRNA	SLC14A2-AS1
ENSG00000139194	69.4185	1.93196	0.388683	4.97054	6.67661e-07	2.19668e-06	chr12	-	protein_coding	RBP5
ENSG00000203697	34.7609	1.9299	0.531397	3.63176	0.000281498	0.000692892	chr1	-	protein_coding	CAPN8
ENSG00000006128	36.1497	1.92987	0.470889	4.09837	4.16078e-05	0.000113146	chr7	+	protein_coding	TAC1
ENSG00000265962	195.267	1.92953	0.234937	8.21296	2.15802e-16	1.42953e-15	chr18	-	lncRNA	GACAT2
ENSG00000127220	244.173	1.92893	0.20172	9.56238	1.15078e-21	1.03162e-20	chr19	-	protein_coding	ABHD8
ENSG00000237188	314.58	1.92803	0.185458	10.396	2.58538e-25	2.76791e-24	chr1	+	lncRNA	ENSG00000237188
ENSG00000224184	39.3986	1.92566	0.465092	4.14038	3.46732e-05	9.51068e-05	chr2	+	lncRNA	MIR3681HG
ENSG00000197863	2421.36	1.92499	0.0871666	22.084	4.49969e-108	3.04814e-106	chr19	-	protein_coding	ZNF790
ENSG00000288018	1260.78	1.92486	0.112269	17.1451	6.83709e-66	2.43535e-64	chr11	+	lncRNA	ENSG00000288018
ENSG00000196437	2910.33	1.92384	0.0823007	23.3757	7.55067e-121	6.11605e-119	chr19	-	protein_coding	ZNF569
ENSG00000269954	222.794	1.92258	0.213784	8.99309	2.40365e-19	1.89832e-18	chr8	-	lncRNA	ENSG00000269954
ENSG00000112769	2279.53	1.92208	0.105054	18.2962	8.8797e-75	3.62856e-73	chr6	-	protein_coding	LAMA4
ENSG00000071909	30.7802	1.92126	0.543095	3.53761	0.000403765	0.000973423	chr2	+	protein_coding	MYO3B
ENSG00000246705	80.6669	1.92074	0.373395	5.144	2.68943e-07	9.2176e-07	chr12	+	protein_coding	H2AJ
ENSG00000157214	1134.43	1.91976	0.121847	15.7555	6.29333e-56	1.83644e-54	chr7	+	protein_coding	STEAP2
ENSG00000273384	30.2964	1.91761	0.524715	3.65458	0.0002576	0.000637516	chr1	+	lncRNA	ENSG00000273384
ENSG00000287729	234.626	1.91731	0.211419	9.06876	1.20383e-19	9.62427e-19	chrX	-	lncRNA	ENSG00000287729
ENSG00000090530	615.321	1.917	0.139632	13.7289	6.81517e-43	1.38007e-41	chr3	-	protein_coding	P3H2
ENSG00000111907	4139.07	1.91577	0.0825641	23.2034	4.20236e-119	3.32118e-117	chr6	+	protein_coding	TPD52L1
ENSG00000089250	215.984	1.91549	0.230781	8.30004	1.04078e-16	7.02317e-16	chr12	-	protein_coding	NOS1
ENSG00000257060	48.3465	1.91484	0.419112	4.56881	4.90506e-06	1.47775e-05	chr15	+	lncRNA	ENSG00000257060
ENSG00000187720	29424.9	1.91471	0.0699314	27.3798	4.77317e-165	5.71801e-163	chr15	+	protein_coding	THSD4
ENSG00000259347	161.089	1.91468	0.25009	7.65599	1.9183e-14	1.12185e-13	chr15	-	lncRNA	ENSG00000259347
ENSG00000289342	65.4398	1.91386	0.39442	4.85236	1.22003e-06	3.9073e-06	chr4	+	lncRNA	ENSG00000289342
ENSG00000237928	66.1297	1.91217	0.398222	4.80177	1.57268e-06	4.98272e-06	chr1	-	lncRNA	NFIA-AS2
ENSG00000283597	179.92	1.91088	0.23755	8.04411	8.68731e-16	5.54492e-15	chr15	-	transcribed_unitary_pseudogene	FAM169B
ENSG00000174015	34.2179	1.91079	0.508637	3.75668	0.000172182	0.000436126	chr13	+	protein_coding	CBY2
ENSG00000100867	76.307	1.90702	0.401683	4.74759	2.05859e-06	6.46551e-06	chr14	+	protein_coding	DHRS2
ENSG00000188681	821.992	1.90664	0.120054	15.8815	8.5134e-57	2.51327e-55	chr21	-	transcribed_unprocessed_pseudogene	TEKT4P2
ENSG00000121075	32.7753	1.9057	0.523474	3.64048	0.000272133	0.000671439	chr17	+	protein_coding	TBX4
ENSG00000269026	874.564	1.9056	0.121844	15.6397	3.90361e-55	1.11341e-53	chr19	+	protein_coding	ENSG00000269026
ENSG00000227646	291.563	1.90221	0.184028	10.3365	4.81695e-25	5.09947e-24	chr7	-	lncRNA	STEAP2-AS1
ENSG00000235750	1287.57	1.90149	0.123834	15.3552	3.26893e-53	8.82612e-52	chr1	-	protein_coding	KIAA0040
ENSG00000157554	427.265	1.90067	0.184115	10.3233	5.5302e-25	5.83285e-24	chr21	-	protein_coding	ERG
ENSG00000174125	54.1256	1.9004	0.399833	4.75299	2.00431e-06	6.30113e-06	chr4	-	protein_coding	TLR1
ENSG00000284685	39.6449	1.8997	0.475051	3.99893	6.36282e-05	0.000169515	chr16	+	lncRNA	ENSG00000284685
ENSG00000164303	56.0439	1.8973	0.427949	4.43349	9.27217e-06	2.72878e-05	chr4	-	protein_coding	ENPP6
ENSG00000118515	439.524	1.89698	0.152929	12.4043	2.47752e-35	3.91876e-34	chr6	-	protein_coding	SGK1
ENSG00000259448	86.6596	1.89687	0.331514	5.72185	1.05372e-08	4.08024e-08	chr15	+	lncRNA	LINC02352
ENSG00000287506	35.3732	1.89659	0.523397	3.62362	0.000290505	0.000713519	chr17	-	lncRNA	ENSG00000287506
ENSG00000167914	34.208	1.89635	0.487703	3.88834	0.000100934	0.000263428	chr17	+	protein_coding	GSDMA
ENSG00000117643	6591.87	1.89589	0.0741949	25.5528	5.11014e-144	5.1014e-142	chr1	+	protein_coding	MAN1C1
ENSG00000074527	1600.04	1.8956	0.106622	17.7786	1.03445e-70	3.9907e-69	chr12	-	protein_coding	NTN4
ENSG00000251574	133.169	1.89299	0.245086	7.72379	1.12921e-14	6.71067e-14	chr5	-	lncRNA	ENSG00000251574
ENSG00000272438	696.813	1.89248	0.140955	13.4262	4.2488e-41	8.18856e-40	chr1	+	lncRNA	ENSG00000272438
ENSG00000163364	268.043	1.89028	0.194643	9.71151	2.69321e-22	2.49696e-21	chr2	-	lncRNA	LINC01116
ENSG00000128000	2896.48	1.89001	0.0917119	20.6081	2.32292e-94	1.3218e-92	chr19	-	protein_coding	ZNF780B
ENSG00000175832	32.9373	1.88968	0.49607	3.80931	0.000139357	0.000357842	chr17	-	protein_coding	ETV4
ENSG00000101000	457.807	1.88763	0.164168	11.4981	1.34819e-30	1.78512e-29	chr20	+	protein_coding	PROCR
ENSG00000250994	155.966	1.88255	0.255508	7.36789	1.73348e-13	9.50742e-13	chr5	+	lncRNA	ENSG00000250994
ENSG00000112964	6979.07	1.88221	0.084671	22.2297	1.77441e-109	1.22386e-107	chr5	+	protein_coding	GHR
ENSG00000144331	13182	1.87901	0.0775909	24.2168	1.47876e-129	1.27978e-127	chr2	-	protein_coding	ZNF385B
ENSG00000124459	3147.68	1.87771	0.0846713	22.1764	5.80277e-109	3.96627e-107	chr19	-	protein_coding	ZNF45
ENSG00000079841	251.918	1.87654	0.215775	8.69672	3.41621e-18	2.53525e-17	chr6	+	protein_coding	RIMS1
ENSG00000143032	261.369	1.87643	0.201541	9.31044	1.27301e-20	1.07914e-19	chr1	-	protein_coding	BARHL2
ENSG00000172348	2091.23	1.87573	0.100922	18.5858	4.18608e-77	1.76443e-75	chr6	-	protein_coding	RCAN2
ENSG00000172403	325.231	1.87322	0.184555	10.1499	3.31616e-24	3.3832e-23	chr4	+	protein_coding	SYNPO2
ENSG00000233930	301.364	1.87319	0.181489	10.3212	5.64902e-25	5.95265e-24	chr11	+	lncRNA	KRTAP5-AS1
ENSG00000135899	510.18	1.87174	0.148676	12.5894	2.41606e-36	3.92519e-35	chr2	-	protein_coding	SP110
ENSG00000078081	348.328	1.87168	0.174558	10.7224	7.98669e-27	9.0847e-26	chr3	-	protein_coding	LAMP3
ENSG00000166415	46.78	1.87084	0.425783	4.39389	1.11339e-05	3.24563e-05	chr15	-	protein_coding	WDR72
ENSG00000072858	1049.83	1.87	0.124211	15.055	3.19969e-51	8.21987e-50	chr3	+	protein_coding	SIDT1
ENSG00000138449	251.224	1.86992	0.199196	9.38732	6.15436e-21	5.31813e-20	chr2	-	protein_coding	SLC40A1
ENSG00000205002	41.455	1.86626	0.469098	3.97841	6.93778e-05	0.00018411	chr8	+	protein_coding	AARD
ENSG00000223812	39.931	1.86538	0.482219	3.86833	0.000109585	0.000284994	chr3	+	lncRNA	ENSG00000223812
ENSG00000283698	186.233	1.86499	0.244797	7.61854	2.56559e-14	1.48513e-13	chr2	-	transcribed_unitary_pseudogene	VINAC1P
ENSG00000176593	207.39	1.86307	0.207846	8.96369	3.13983e-19	2.46519e-18	chr19	+	lncRNA	ENSG00000176593
ENSG00000178460	68.9526	1.86289	0.348138	5.35101	8.74656e-08	3.13069e-07	chr8	+	protein_coding	MCMDC2
ENSG00000251141	1100.04	1.86081	0.117982	15.7719	4.85584e-56	1.42061e-54	chr5	-	lncRNA	MRPS30-DT
ENSG00000233358	305.722	1.86029	0.171981	10.8168	2.86531e-27	3.32911e-26	chr6	-	lncRNA	ENSG00000233358
ENSG00000225506	3193.71	1.85834	0.093971	19.7757	4.81951e-87	2.43771e-85	chr1	-	lncRNA	CYP4A22-AS1
ENSG00000197171	242.127	1.85747	0.198191	9.37211	7.10942e-21	6.12249e-20	chr6	+	transcribed_unprocessed_pseudogene	ENSG00000197171
ENSG00000282728	67.2079	1.85705	0.416639	4.4572	8.30358e-06	2.45102e-05	chr11	+	lncRNA	PGR-AS1
ENSG00000169252	105.307	1.85492	0.342095	5.42224	5.88574e-08	2.13253e-07	chr5	+	protein_coding	ADRB2
ENSG00000150873	77.0905	1.85269	0.333475	5.55572	2.76465e-08	1.03293e-07	chr2	+	protein_coding	C2orf50
ENSG00000233080	1428.97	1.85256	0.100352	18.4607	4.28004e-76	1.78095e-74	chr22	-	transcribed_processed_pseudogene	LINC01399
ENSG00000170989	161.926	1.85123	0.254994	7.25989	3.87398e-13	2.08158e-12	chr1	+	protein_coding	S1PR1
ENSG00000196353	2057.8	1.8511	0.121454	15.2412	1.88391e-52	4.98602e-51	chr3	-	protein_coding	CPNE4
ENSG00000138166	616.803	1.85038	0.143853	12.863	7.26922e-38	1.24966e-36	chr10	+	protein_coding	DUSP5
ENSG00000258700	65.5893	1.85024	0.351721	5.26052	1.43651e-07	5.0403e-07	chr14	+	lncRNA	LINC00871
ENSG00000079101	150.423	1.84873	0.260879	7.08655	1.37497e-12	7.12234e-12	chr18	+	protein_coding	CLUL1
ENSG00000125845	230.949	1.84773	0.219485	8.41847	3.81442e-17	2.65342e-16	chr20	+	protein_coding	BMP2
ENSG00000070731	139.899	1.84716	0.262849	7.02746	2.10326e-12	1.07554e-11	chr17	-	protein_coding	ST6GALNAC2
ENSG00000013364	130.705	1.84615	0.280926	6.57166	4.9759e-11	2.28894e-10	chr16	+	protein_coding	MVP
ENSG00000164107	195.885	1.84602	0.228735	8.07055	6.99801e-16	4.50457e-15	chr4	-	protein_coding	HAND2
ENSG00000230393	35.4817	1.84536	0.509806	3.61974	0.000294899	0.000723453	chr2	+	lncRNA	ENSG00000230393
ENSG00000185634	96.3371	1.84424	0.309125	5.966	2.43139e-09	9.90886e-09	chr15	-	protein_coding	SHC4
ENSG00000287067	248.894	1.84367	0.202363	9.1107	8.18509e-20	6.6158e-19	chr5	-	transcribed_processed_pseudogene	ENSG00000287067
ENSG00000272849	96.5436	1.84172	0.300486	6.12915	8.83505e-10	3.71572e-09	chr12	+	lncRNA	ENSG00000272849
ENSG00000123700	65.7669	1.84105	0.383152	4.805	1.54751e-06	4.90774e-06	chr17	+	protein_coding	KCNJ2
ENSG00000229474	264.191	1.83965	0.201589	9.12574	7.12481e-20	5.77932e-19	chr15	-	protein_coding	PATL2
ENSG00000005471	366.564	1.83856	0.181208	10.1461	3.44764e-24	3.50947e-23	chr7	-	protein_coding	ABCB4
ENSG00000178997	63.4412	1.83849	0.381844	4.81477	1.47367e-06	4.67944e-06	chr15	-	protein_coding	EXD1
ENSG00000288563	31.2402	1.83575	0.511521	3.58881	0.000332192	0.00080952	chr4	-	lncRNA	ENSG00000288563
ENSG00000257261	6408.8	1.83492	0.0977123	18.7788	1.12614e-78	4.88231e-77	chr12	+	lncRNA	ENSG00000257261
ENSG00000134986	2009.24	1.83488	0.108737	16.8745	6.93046e-64	2.37567e-62	chr5	-	protein_coding	NREP
ENSG00000145569	4210.71	1.83446	0.0821695	22.3253	2.09977e-110	1.47965e-108	chr5	+	protein_coding	OTULINL
ENSG00000253304	90.3609	1.83418	0.310458	5.90798	3.46328e-09	1.39444e-08	chr1	-	protein_coding	TMEM200B
ENSG00000143882	757.88	1.83369	0.126604	14.4837	1.53617e-47	3.54253e-46	chr2	+	protein_coding	ATP6V1C2
ENSG00000091129	11177.1	1.8304	0.0832474	21.9875	3.79388e-107	2.48854e-105	chr7	-	protein_coding	NRCAM
ENSG00000255650	91.2265	1.83038	0.367348	4.98269	6.27056e-07	2.06667e-06	chr12	-	lncRNA	FAM222A-AS1
ENSG00000164946	684.462	1.82969	0.154811	11.8188	3.12005e-32	4.4357e-31	chr9	-	protein_coding	FREM1
ENSG00000273492	64.6784	1.82889	0.39374	4.64492	3.40212e-06	1.04431e-05	chr21	+	lncRNA	APP-DT
ENSG00000287625	466.997	1.82687	0.156497	11.6735	1.7405e-31	2.41116e-30	chr2	+	lncRNA	ENSG00000287625
ENSG00000179546	237.821	1.82663	0.200628	9.10458	8.66003e-20	6.98727e-19	chr1	-	protein_coding	HTR1D
ENSG00000272688	47.5387	1.82662	0.427761	4.27019	1.95308e-05	5.53185e-05	chr18	-	lncRNA	ENSG00000272688
ENSG00000173698	1372.19	1.82575	0.114292	15.9745	1.92437e-57	5.77083e-56	chrX	-	protein_coding	ADGRG2
ENSG00000266921	38.897	1.82526	0.497699	3.66741	0.000245022	0.000608041	chr19	-	lncRNA	ZNF230-DT
ENSG00000197385	77.4387	1.82328	0.334577	5.44951	5.0508e-08	1.84292e-07	chr3	+	protein_coding	ZNF860
ENSG00000227733	61.9307	1.82197	0.379687	4.79861	1.5977e-06	5.05846e-06	chr1	-	lncRNA	ENSG00000227733
ENSG00000269069	151.306	1.82157	0.253475	7.18639	6.65283e-13	3.5289e-12	chr19	-	processed_pseudogene	ENSG00000269069
ENSG00000256294	1711.58	1.81854	0.0930795	19.5374	5.27659e-85	2.56078e-83	chr19	+	protein_coding	ZNF225
ENSG00000187800	39.3516	1.81726	0.510248	3.56151	0.000368725	0.000892729	chr1	+	protein_coding	PEAR1
ENSG00000120784	3187.39	1.81628	0.0853578	21.2784	1.79905e-100	1.10671e-98	chr19	-	protein_coding	ZFP30
ENSG00000179344	545.812	1.81345	0.157719	11.498	1.35002e-30	1.7865e-29	chr6	-	protein_coding	HLA-DQB1
ENSG00000173436	249.996	1.81224	0.189953	9.54046	1.42204e-21	1.26731e-20	chr1	+	protein_coding	MICOS10
ENSG00000267680	1600.17	1.81058	0.0979338	18.4878	2.58947e-76	1.07947e-74	chr19	+	protein_coding	ZNF224
ENSG00000240694	572.269	1.81019	0.163966	11.04	2.45091e-28	2.99437e-27	chr8	-	protein_coding	PNMA2
ENSG00000259577	74.8119	1.80977	0.337318	5.36517	8.08711e-08	2.90287e-07	chr15	+	lncRNA	CERNA1
ENSG00000107295	7495.13	1.80883	0.0759354	23.8206	2.04185e-125	1.70862e-123	chr9	+	protein_coding	SH3GL2
ENSG00000168913	49.4515	1.80855	0.403979	4.47684	7.57558e-06	2.24545e-05	chr9	-	protein_coding	ENHO
ENSG00000172936	96.3739	1.80786	0.300113	6.02394	1.70216e-09	7.02629e-09	chr3	+	protein_coding	MYD88
ENSG00000112333	243.354	1.80649	0.196126	9.21088	3.23461e-20	2.6675e-19	chr6	+	protein_coding	NR2E1
ENSG00000122025	588.623	1.80526	0.13455	13.417	4.8093e-41	9.23752e-40	chr13	-	protein_coding	FLT3
ENSG00000075290	110.497	1.80502	0.288995	6.24583	4.21551e-10	1.81378e-09	chr10	+	protein_coding	WNT8B
ENSG00000180044	65.0584	1.80484	0.379201	4.7596	1.93981e-06	6.10847e-06	chr3	+	protein_coding	C3orf80
ENSG00000287064	39.0101	1.80481	0.503612	3.58373	0.000338724	0.000824831	chr1	+	lncRNA	ENSG00000287064
ENSG00000267461	212.163	1.8021	0.236902	7.60694	2.80659e-14	1.62052e-13	chr17	+	lncRNA	ENSG00000267461
ENSG00000101349	1222.34	1.80156	0.104051	17.3141	3.68074e-67	1.33403e-65	chr20	-	protein_coding	PAK5
ENSG00000270084	58.7726	1.79962	0.39624	4.54175	5.57884e-06	1.67431e-05	chr1	+	lncRNA	GAS5-AS1
ENSG00000152779	68.0438	1.79962	0.368506	4.88355	1.04193e-06	3.36054e-06	chr10	-	protein_coding	SLC16A12
ENSG00000221866	2433.96	1.79896	0.116857	15.3946	1.77959e-53	4.84513e-52	chr7	-	protein_coding	PLXNA4
ENSG00000232104	5773.51	1.7987	0.093741	19.188	4.65979e-82	2.14266e-80	chr9	+	lncRNA	RFX3-DT
ENSG00000225330	136.804	1.79507	0.269877	6.65145	2.90218e-11	1.35612e-10	chr21	+	lncRNA	ENSG00000225330
ENSG00000085831	3225.24	1.79444	0.0871148	20.5985	2.82892e-94	1.60571e-92	chr1	-	protein_coding	TTC39A
ENSG00000286496	104.568	1.79421	0.303222	5.91713	3.27606e-09	1.3214e-08	chr1	+	lncRNA	ENSG00000286496
ENSG00000104267	9585.22	1.79348	0.208292	8.61038	7.28164e-18	5.28837e-17	chr8	+	protein_coding	CA2
ENSG00000272636	164.5	1.79222	0.246038	7.28434	3.23241e-13	1.74219e-12	chr17	-	protein_coding	DOC2B
ENSG00000215274	38.5499	1.7922	0.479057	3.74109	0.000183224	0.000461988	chrX	+	protein_coding	GAGE10
ENSG00000127990	3030.3	1.79102	0.0848669	21.1039	7.32329e-99	4.43312e-97	chr7	-	protein_coding	SGCE
ENSG00000197808	1981.01	1.79027	0.0932555	19.1975	3.88542e-82	1.79021e-80	chr19	-	protein_coding	ZNF461
ENSG00000269235	73.8548	1.78826	0.327629	5.45818	4.81048e-08	1.75749e-07	chr19	+	lncRNA	ZNF350-AS1
ENSG00000261488	136.996	1.78814	0.255128	7.00881	2.40354e-12	1.22278e-11	chr3	+	lncRNA	TBILA
ENSG00000276975	174.983	1.78744	0.233848	7.64361	2.11221e-14	1.23173e-13	chr1	+	transcribed_unprocessed_pseudogene	HYDIN2
ENSG00000284632	246.676	1.78718	0.19141	9.3369	9.91978e-21	8.45317e-20	chr1	-	lncRNA	ENSG00000284632
ENSG00000132518	85.3641	1.78708	0.369578	4.83546	1.32837e-06	4.23876e-06	chr17	+	protein_coding	GUCY2D
ENSG00000196218	164.55	1.7864	0.232107	7.69648	1.3987e-14	8.26688e-14	chr19	+	protein_coding	RYR1
ENSG00000086289	1770.7	1.7863	0.097458	18.3289	4.86708e-75	1.99244e-73	chr7	+	protein_coding	EPDR1
ENSG00000111801	734.098	1.78621	0.139429	12.8109	1.42466e-37	2.42714e-36	chr6	+	protein_coding	BTN3A3
ENSG00000281344	6884.03	1.78385	0.0727036	24.536	6.10332e-133	5.4692e-131	chr12	+	lncRNA	HELLPAR
ENSG00000270011	1117.09	1.78354	0.108876	16.3814	2.5949e-60	8.23746e-59	chr19	+	protein_coding	ZNF559-ZNF177
ENSG00000176406	10774	1.78129	0.0950682	18.737	2.47098e-78	1.06318e-76	chr8	+	protein_coding	RIMS2
ENSG00000289516	272.65	1.77854	0.192052	9.2607	2.03091e-20	1.69884e-19	chr12	+	lncRNA	ENSG00000289516
ENSG00000106536	1195.19	1.77766	0.104817	16.9597	1.63164e-64	5.66125e-63	chr7	+	protein_coding	POU6F2
ENSG00000251670	697.877	1.77692	0.145121	12.2444	1.80099e-34	2.77537e-33	chr5	+	lncRNA	ENSG00000251670
ENSG00000132141	649.988	1.77461	0.133894	13.2539	4.28268e-40	7.9574e-39	chr17	-	protein_coding	CCT6B
ENSG00000197841	524.319	1.77323	0.146729	12.085	1.26707e-33	1.89486e-32	chr19	+	protein_coding	ZNF181
ENSG00000169116	1459.59	1.7711	0.100133	17.6875	5.234e-70	1.9955e-68	chr4	+	protein_coding	PARM1
ENSG00000163975	2260.19	1.77094	0.0948935	18.6624	1.00144e-77	4.2765e-76	chr3	-	protein_coding	MELTF
ENSG00000105976	5042.57	1.76654	0.0748351	23.6058	3.35774e-123	2.75904e-121	chr7	+	protein_coding	MET
ENSG00000227888	565.515	1.76593	0.15568	11.3433	8.00536e-30	1.03118e-28	chr8	+	lncRNA	FAM66A
ENSG00000256825	32.0725	1.76557	0.499201	3.53678	0.00040503	0.00097637	chr12	+	protein_coding	ENSG00000256825
ENSG00000164616	1243.56	1.76536	0.119767	14.74	3.57029e-49	8.57208e-48	chr5	+	transcribed_unitary_pseudogene	FBXL21P
ENSG00000138378	1088.88	1.76525	0.10995	16.055	5.27643e-58	1.60988e-56	chr2	-	protein_coding	STAT4
ENSG00000270977	606.852	1.7651	0.135252	13.0505	6.31304e-39	1.13054e-37	chr17	-	transcribed_processed_pseudogene	ENSG00000270977
ENSG00000223725	1398.11	1.76501	0.125162	14.1017	3.70578e-45	8.00258e-44	chr2	-	lncRNA	ENSG00000223725
ENSG00000248791	51.1203	1.76447	0.40275	4.38105	1.18107e-05	3.43107e-05	chr5	+	processed_pseudogene	ENSG00000248791
ENSG00000227591	132.289	1.76362	0.27907	6.31966	2.62148e-10	1.14745e-09	chr1	-	lncRNA	HSD11B1-AS1
ENSG00000128040	68.3674	1.76078	0.347934	5.06068	4.17768e-07	1.40435e-06	chr4	-	protein_coding	SPINK2
ENSG00000249464	153.112	1.75941	0.250939	7.01131	2.36097e-12	1.20192e-11	chr4	+	lncRNA	LINC01091
ENSG00000284391	77.8019	1.75933	0.340722	5.16355	2.42315e-07	8.33385e-07	chrX	-	lncRNA	ENSG00000284391
ENSG00000233058	40.449	1.75905	0.458679	3.83504	0.000125543	0.000324234	chr3	+	lncRNA	ATP13A3-DT
ENSG00000203876	470.82	1.75882	0.15975	11.0098	3.42611e-28	4.15238e-27	chr10	-	lncRNA	ADD3-AS1
ENSG00000133067	69.6906	1.75702	0.374667	4.68954	2.73825e-06	8.49929e-06	chr1	+	protein_coding	LGR6
ENSG00000120278	4358.69	1.75698	0.0879315	19.9812	8.02581e-89	4.1423e-87	chr6	+	protein_coding	PLEKHG1
ENSG00000227210	55.4981	1.75569	0.406441	4.31967	1.56262e-05	4.47436e-05	chr2	+	lncRNA	WDR35-DT
ENSG00000149970	305.641	1.75567	0.166538	10.5422	5.51883e-26	6.083e-25	chrX	+	protein_coding	CNKSR2
ENSG00000241163	441.526	1.75548	0.182372	9.62581	6.22152e-22	5.66206e-21	chr3	-	lncRNA	LINC00877
ENSG00000230490	766.863	1.75164	0.131187	13.3522	1.14965e-40	2.18059e-39	chr13	-	lncRNA	ENSG00000230490
ENSG00000186314	24638	1.75152	0.082487	21.2339	4.64804e-100	2.85159e-98	chr5	-	protein_coding	PRELID2
ENSG00000172164	7127.44	1.75073	0.0736811	23.761	8.4634e-125	7.05625e-123	chr8	-	protein_coding	SNTB1
ENSG00000248309	1579.4	1.7485	0.120251	14.5405	6.71053e-48	1.56655e-46	chr5	+	lncRNA	MEF2C-AS1
ENSG00000077327	598.333	1.74712	0.1387	12.5964	2.21104e-36	3.59725e-35	chr10	+	protein_coding	SPAG6
ENSG00000071575	1064.08	1.74141	0.113756	15.3083	6.72544e-53	1.7988e-51	chr2	+	protein_coding	TRIB2
ENSG00000271727	2003.69	1.74066	0.0952169	18.281	1.17238e-74	4.77361e-73	chr6	+	lncRNA	ENSG00000271727
ENSG00000166250	2140.91	1.73919	0.103228	16.8481	1.08362e-63	3.68675e-62	chr11	-	protein_coding	CLMP
ENSG00000187554	561.608	1.73786	0.146578	11.8562	1.99787e-32	2.86899e-31	chr1	-	protein_coding	TLR5
ENSG00000120318	874.846	1.73389	0.123829	14.0022	1.51045e-44	3.19808e-43	chr5	-	protein_coding	ARAP3
ENSG00000127412	42.8975	1.73245	0.490266	3.5337	0.000409779	0.000986939	chr7	-	protein_coding	TRPV5
ENSG00000286415	1886.69	1.73136	0.107893	16.0469	6.00874e-58	1.83086e-56	chr2	+	lncRNA	ENSG00000286415
ENSG00000244588	56.4184	1.73101	0.393347	4.40073	1.07889e-05	3.14909e-05	chr20	+	protein_coding	RAD21L1
ENSG00000231424	12480	1.72895	0.0919071	18.812	6.02769e-79	2.63839e-77	chr1	-	lncRNA	ENSG00000231424
ENSG00000253642	36.8995	1.72732	0.470813	3.66881	0.000243682	0.000604913	chr8	+	lncRNA	ENSG00000253642
ENSG00000204252	90.4051	1.72613	0.293156	5.88808	3.90705e-09	1.56564e-08	chr6	-	protein_coding	HLA-DOA
ENSG00000173530	1165.48	1.7256	0.116744	14.7811	1.94032e-49	4.67834e-48	chr8	-	protein_coding	TNFRSF10D
ENSG00000232451	327.824	1.72522	0.17102	10.0878	6.25373e-24	6.28438e-23	chr2	-	lncRNA	ENSG00000232451
ENSG00000186897	106.969	1.72443	0.281498	6.12592	9.01639e-10	3.78778e-09	chr12	-	protein_coding	C1QL4
ENSG00000280073	38.5292	1.72358	0.466817	3.69218	0.000222337	0.000554223	chr14	+	TEC	ENSG00000280073
ENSG00000136250	85.391	1.71904	0.330224	5.20568	1.93283e-07	6.70831e-07	chr7	-	protein_coding	AOAH
ENSG00000188372	1816.15	1.71711	0.119368	14.385	6.42978e-47	1.45911e-45	chr7	+	protein_coding	ZP3
ENSG00000287943	267.167	1.7168	0.187305	9.16582	4.91703e-20	4.01999e-19	chr18	-	lncRNA	ENSG00000287943
ENSG00000065621	1419.27	1.71636	0.107024	16.0372	7.02412e-58	2.13453e-56	chr10	+	protein_coding	GSTO2
ENSG00000232653	84.7537	1.71519	0.329627	5.20344	1.95634e-07	6.78371e-07	chr15	+	protein_coding	GOLGA8N
ENSG00000156222	49.3374	1.71483	0.406754	4.21589	2.48794e-05	6.94961e-05	chr15	+	protein_coding	SLC28A1
ENSG00000235072	566.04	1.71383	0.134904	12.7041	5.61316e-37	9.33244e-36	chr2	-	lncRNA	ARNILA
ENSG00000104043	786.058	1.71258	0.129071	13.2685	3.52461e-40	6.58651e-39	chr15	-	protein_coding	ATP8B4
ENSG00000165591	2080.52	1.71215	0.102421	16.7168	9.89199e-63	3.28209e-61	chrX	+	protein_coding	FAAH2
ENSG00000074410	3285.57	1.7118	0.0801419	21.3596	3.17795e-101	1.98174e-99	chr15	-	protein_coding	CA12
ENSG00000205693	99.883	1.71117	0.330978	5.17002	2.34066e-07	8.0623e-07	chr12	-	protein_coding	MANSC4
ENSG00000228793	260.296	1.71109	0.184021	9.29834	1.42661e-20	1.20442e-19	chr6	-	lncRNA	ENSG00000228793
ENSG00000154153	6661.61	1.71103	0.0706054	24.2337	9.81391e-130	8.52574e-128	chr5	-	protein_coding	RETREG1
ENSG00000277159	54.5832	1.7109	0.380806	4.49284	7.02806e-06	2.09023e-05	chr13	-	lncRNA	ENSG00000277159
ENSG00000267213	1985.48	1.70975	0.0896035	19.0813	3.60947e-81	1.63656e-79	chr19	-	lncRNA	DPY19L3-DT
ENSG00000012171	333.119	1.70899	0.172718	9.89471	4.38895e-23	4.25275e-22	chr3	+	protein_coding	SEMA3B
ENSG00000163273	307.646	1.70891	0.182423	9.36782	7.40444e-21	6.37174e-20	chr2	-	protein_coding	NPPC
ENSG00000267309	54.9442	1.70763	0.403473	4.23234	2.31271e-05	6.4875e-05	chr19	+	lncRNA	ZNF566-AS1
ENSG00000100593	332.763	1.70746	0.176004	9.70125	2.97825e-22	2.75449e-21	chr14	-	protein_coding	ISM2
ENSG00000124743	90.1682	1.70639	0.296638	5.75242	8.79772e-09	3.42826e-08	chr6	-	protein_coding	KLHL31
ENSG00000233073	58.7189	1.70572	0.381708	4.46865	7.87163e-06	2.32865e-05	chr7	-	lncRNA	GRM3-AS1
ENSG00000146221	874.463	1.70428	0.120423	14.1524	1.80405e-45	3.92562e-44	chr6	-	protein_coding	TCTE1
ENSG00000197321	20541.1	1.70317	0.07074	24.0765	4.405e-128	3.76925e-126	chr10	-	protein_coding	SVIL
ENSG00000081189	3063.69	1.70236	0.0843179	20.1898	1.20386e-90	6.37235e-89	chr5	-	protein_coding	MEF2C
ENSG00000273024	405.161	1.69793	0.17164	9.89239	4.49196e-23	4.3507e-22	chr7	+	transcribed_unprocessed_pseudogene	INTS4P2
ENSG00000118513	682.195	1.6975	0.13933	12.1833	3.81317e-34	5.82885e-33	chr6	+	protein_coding	MYB
ENSG00000179111	51.4393	1.69604	0.432344	3.9229	8.74902e-05	0.000229923	chr17	-	protein_coding	HES7
ENSG00000215374	997.129	1.69488	0.129988	13.0387	7.36745e-39	1.31522e-37	chr8	-	lncRNA	FAM66B
ENSG00000168702	60918.5	1.69388	0.0744077	22.7648	1.02332e-114	7.58692e-113	chr2	-	protein_coding	LRP1B
ENSG00000188452	406.537	1.69323	0.179966	9.4086	5.02768e-21	4.36775e-20	chr2	-	protein_coding	CERKL
ENSG00000220771	42.9992	1.69194	0.473533	3.57301	0.0003529	0.000857334	chr6	+	processed_pseudogene	BOLA2P3
ENSG00000081041	47.6928	1.69189	0.435218	3.88745	0.000101303	0.000264361	chr4	-	protein_coding	CXCL2
ENSG00000262484	70.6462	1.69005	0.361259	4.67822	2.89374e-06	8.95749e-06	chr19	-	protein_coding	CCER2
ENSG00000065609	1561.88	1.68928	0.127762	13.2221	6.53705e-40	1.20575e-38	chr6	-	protein_coding	SNAP91
ENSG00000171219	149.811	1.6879	0.241955	6.9761	3.03485e-12	1.53128e-11	chr11	-	protein_coding	CDC42BPG
ENSG00000260037	45.1827	1.68781	0.443524	3.80545	0.000141549	0.000363019	chr15	+	lncRNA	ENSG00000260037
ENSG00000267575	3939.28	1.68766	0.0835898	20.1898	1.2027e-90	6.37235e-89	chr19	+	lncRNA	ENSG00000267575
ENSG00000267313	4513.31	1.68636	0.0879394	19.1764	5.82461e-82	2.66748e-80	chr18	-	lncRNA	KC6
ENSG00000253549	245.451	1.68581	0.211241	7.98053	1.45701e-15	9.15855e-15	chr8	-	lncRNA	CA3-AS1
ENSG00000183111	1531.16	1.68463	0.101457	16.6044	6.4803e-62	2.12228e-60	chr5	+	protein_coding	ARHGEF37
ENSG00000285016	679.295	1.68457	0.148296	11.3595	6.64996e-30	8.5951e-29	chr2	-	lncRNA	ENSG00000285016
ENSG00000271013	424.615	1.68389	0.153427	10.9752	5.02965e-28	6.03797e-27	chr17	-	processed_pseudogene	LRRC37A9P
ENSG00000286732	36.762	1.68366	0.47116	3.57343	0.000352331	0.000856043	chr17	-	lncRNA	ENSG00000286732
ENSG00000125731	315.664	1.68156	0.179179	9.38483	6.30196e-21	5.44154e-20	chr19	-	protein_coding	SH2D3A
ENSG00000266714	1295.1	1.6814	0.107742	15.6058	6.64875e-55	1.88929e-53	chr17	+	protein_coding	MYO15B
ENSG00000258824	113.07	1.68007	0.281808	5.96174	2.49566e-09	1.01544e-08	chr14	-	lncRNA	ENSG00000258824
ENSG00000039139	397.698	1.68002	0.155363	10.8135	2.97098e-27	3.45013e-26	chr5	-	protein_coding	DNAH5
ENSG00000224481	60.0265	1.67979	0.395438	4.24792	2.15764e-05	6.07648e-05	chr1	+	lncRNA	ENSG00000224481
ENSG00000166960	377.398	1.67974	0.170031	9.87899	5.13487e-23	4.96706e-22	chr18	-	protein_coding	CCDC178
ENSG00000227954	1239.31	1.67889	0.115801	14.4981	1.24511e-47	2.87715e-46	chr6	-	lncRNA	TARID
ENSG00000285280	1190.89	1.6786	0.147981	11.3433	8.0051e-30	1.03118e-28	chr1	-	lncRNA	ENSG00000285280
ENSG00000215246	58.009	1.67837	0.375221	4.47302	7.71229e-06	2.28359e-05	chr5	-	lncRNA	ENSG00000215246
ENSG00000165409	222.718	1.67642	0.212995	7.87071	3.52639e-15	2.1588e-14	chr14	+	protein_coding	TSHR
ENSG00000286618	101.739	1.67244	0.29162	5.735	9.75134e-09	3.78432e-08	chr4	-	lncRNA	ENSG00000286618
ENSG00000161381	477.396	1.67202	0.152595	10.9573	6.13232e-28	7.32307e-27	chr17	-	protein_coding	PLXDC1
ENSG00000176641	3186.52	1.67192	0.0812179	20.5856	3.69389e-94	2.09146e-92	chr18	-	protein_coding	RNF152
ENSG00000173809	204.473	1.67104	0.20272	8.24309	1.67817e-16	1.1208e-15	chr19	+	protein_coding	TDRD12
ENSG00000186469	915.112	1.67089	0.120475	13.8692	9.73252e-44	2.01567e-42	chr14	+	protein_coding	GNG2
ENSG00000161544	147.676	1.67068	0.242089	6.90109	5.16061e-12	2.55906e-11	chr17	-	protein_coding	CYGB
ENSG00000104081	455.681	1.66503	0.151727	10.9739	5.10226e-28	6.1219e-27	chr15	-	protein_coding	BMF
ENSG00000286299	67.3412	1.66363	0.365375	4.55322	5.28312e-06	1.5887e-05	chr6	+	lncRNA	ENSG00000286299
ENSG00000236501	55.5405	1.66327	0.410261	4.05417	5.03124e-05	0.000135394	chr2	-	lncRNA	ENSG00000236501
ENSG00000276076	143.933	1.66275	0.245506	6.77273	1.26374e-11	6.08889e-11	chr21	+	protein_coding	ENSG00000276076
ENSG00000278090	253.873	1.6626	0.198611	8.37112	5.70725e-17	3.92574e-16	chr15	+	lncRNA	LUNAR1
ENSG00000088756	2885.96	1.66206	0.0835434	19.8945	4.53866e-88	2.32145e-86	chr18	+	protein_coding	ARHGAP28
ENSG00000134954	788.523	1.66179	0.127914	12.9915	1.36803e-38	2.42129e-37	chr11	-	protein_coding	ETS1
ENSG00000107249	7986.55	1.66042	0.0949119	17.4943	1.58297e-68	5.926e-67	chr9	-	protein_coding	GLIS3
ENSG00000163297	2120.89	1.65901	0.0922652	17.9809	2.75218e-72	1.08565e-70	chr4	-	protein_coding	ANTXR2
ENSG00000267454	44.4058	1.65821	0.441381	3.75687	0.000172051	0.000435844	chr19	+	lncRNA	ZNF582-DT
ENSG00000187699	800.405	1.65813	0.127034	13.0526	6.13985e-39	1.10299e-37	chr2	+	protein_coding	C2orf88
ENSG00000246982	848.268	1.65691	0.134143	12.3518	4.76398e-35	7.4833e-34	chr6	-	lncRNA	BRPF3-AS1
ENSG00000226237	93.8381	1.65606	0.326522	5.07181	3.94055e-07	1.32836e-06	chr9	+	lncRNA	GAS1RR
ENSG00000213626	472.956	1.65433	0.146178	11.3173	1.07782e-29	1.38132e-28	chr2	+	protein_coding	LBH
ENSG00000256235	631.409	1.65346	0.131366	12.5867	2.50042e-36	4.05934e-35	chr5	+	protein_coding	SMIM3
ENSG00000282840	62.3755	1.65258	0.40568	4.0736	4.62914e-05	0.00012512	chrX	-	lncRNA	ENSG00000282840
ENSG00000145908	480.887	1.65231	0.148671	11.1139	1.07341e-28	1.32927e-27	chr5	-	protein_coding	ZNF300
ENSG00000245648	395.591	1.65146	0.161179	10.2461	1.23211e-24	1.27997e-23	chr12	+	lncRNA	KLRK1-AS1
ENSG00000150630	923.029	1.65144	0.115846	14.2554	4.14774e-46	9.13023e-45	chr4	-	protein_coding	VEGFC
ENSG00000261326	1184.4	1.65127	0.103591	15.9403	3.32705e-57	9.9119e-56	chr1	-	lncRNA	LINC01355
ENSG00000267452	137.438	1.65062	0.251083	6.57401	4.89778e-11	2.25482e-10	chr17	+	lncRNA	LINC02073
ENSG00000168754	77.1142	1.65032	0.330786	4.98907	6.06707e-07	2.00163e-06	chr2	-	protein_coding	FAM178B
ENSG00000231312	3317.07	1.64967	0.111578	14.7849	1.83314e-49	4.42932e-48	chr2	+	lncRNA	MAP4K3-DT
ENSG00000152495	5631.17	1.64876	0.0814068	20.2534	3.31443e-91	1.77924e-89	chr5	+	protein_coding	CAMK4
ENSG00000120160	48.6831	1.64843	0.418136	3.94233	8.06938e-05	0.000212824	chr9	-	protein_coding	EQTN
ENSG00000173918	734.798	1.64832	0.136101	12.111	9.23509e-34	1.38837e-32	chr17	+	protein_coding	C1QTNF1
ENSG00000228463	221.126	1.64713	0.2012	8.18653	2.68873e-16	1.77232e-15	chr1	-	transcribed_processed_pseudogene	ENSG00000228463
ENSG00000163362	433.919	1.64678	0.148394	11.0974	1.29215e-28	1.59407e-27	chr1	+	protein_coding	INAVA
ENSG00000275038	48.8698	1.64655	0.414996	3.96761	7.25959e-05	0.000192336	chr5	-	lncRNA	ENSG00000275038
ENSG00000267121	60.7057	1.6457	0.378854	4.3439	1.39976e-05	4.03189e-05	chr17	-	lncRNA	FMNL1-DT
ENSG00000133805	386.583	1.64544	0.166086	9.90719	3.87391e-23	3.76974e-22	chr11	+	protein_coding	AMPD3
ENSG00000254004	1147.33	1.64508	0.113673	14.4721	1.81939e-47	4.17872e-46	chr19	-	protein_coding	ZNF260
ENSG00000089335	1248.77	1.64412	0.124014	13.2575	4.08262e-40	7.61053e-39	chr19	+	protein_coding	ZNF302
ENSG00000179284	46.8908	1.64395	0.418898	3.92448	8.69188e-05	0.000228501	chr19	+	protein_coding	DAND5
ENSG00000233785	86.0262	1.64317	0.311418	5.27641	1.31738e-07	4.63948e-07	chrX	-	lncRNA	ENSG00000233785
ENSG00000137393	1003.73	1.64309	0.112626	14.5889	3.30538e-48	7.77208e-47	chr6	+	protein_coding	RNF144B
ENSG00000236548	1473.15	1.64291	0.0983702	16.7013	1.28272e-62	4.24976e-61	chr6	-	lncRNA	RNF217-AS1
ENSG00000186231	2125.76	1.64127	0.0946495	17.3405	2.32578e-67	8.51077e-66	chr6	+	protein_coding	KLHL32
ENSG00000188153	13467.3	1.64085	0.0777362	21.108	6.71676e-99	4.07681e-97	chrX	+	protein_coding	COL4A5
ENSG00000151376	99.7473	1.64065	0.30166	5.43873	5.3661e-08	1.95296e-07	chr11	-	protein_coding	ME3
ENSG00000156587	186.272	1.63911	0.229571	7.13989	9.34065e-13	4.90319e-12	chr11	-	protein_coding	UBE2L6
ENSG00000145777	70.8005	1.63815	0.343047	4.77528	1.79454e-06	5.66198e-06	chr5	+	protein_coding	TSLP
ENSG00000215386	12596.8	1.63666	0.0778721	21.0173	4.55378e-98	2.7276e-96	chr21	+	lncRNA	MIR99AHG
ENSG00000179104	14486.4	1.63603	0.0652896	25.058	1.42777e-138	1.34287e-136	chr12	+	protein_coding	TMTC2
ENSG00000135253	147.024	1.63507	0.237241	6.89204	5.49962e-12	2.72065e-11	chr7	-	protein_coding	KCP
ENSG00000120549	13998.2	1.63469	0.0698525	23.4021	4.06764e-121	3.30655e-119	chr10	+	protein_coding	KIAA1217
ENSG00000270823	42.896	1.63433	0.448447	3.64443	0.00026799	0.000662006	chr7	-	lncRNA	ENSG00000270823
ENSG00000283294	2223.03	1.63417	0.0926929	17.6299	1.45282e-69	5.52047e-68	chr18	+	lncRNA	ENSG00000283294
ENSG00000129514	216.99	1.63393	0.203935	8.01198	1.1288e-15	7.14677e-15	chr14	-	protein_coding	FOXA1
ENSG00000112562	653.467	1.63392	0.1385	11.7973	4.03136e-32	5.70633e-31	chr6	+	protein_coding	SMOC2
ENSG00000154645	275.011	1.63151	0.193954	8.41183	4.0368e-17	2.80127e-16	chr21	+	protein_coding	CHODL
ENSG00000226800	58.8323	1.63082	0.388492	4.19781	2.6951e-05	7.49732e-05	chr19	+	lncRNA	CACTIN-AS1
ENSG00000141431	3302.89	1.63081	0.0905707	18.0059	1.75139e-72	6.98132e-71	chr18	+	protein_coding	ASXL3
ENSG00000289128	61.0219	1.63035	0.350873	4.64656	3.37511e-06	1.0363e-05	chr15	+	lncRNA	ENSG00000289128
ENSG00000173846	150.473	1.62983	0.259733	6.27502	3.4959e-10	1.51389e-09	chr1	+	protein_coding	PLK3
ENSG00000289133	108.025	1.62812	0.292335	5.56937	2.5566e-08	9.57085e-08	chr13	-	transcribed_unprocessed_pseudogene	ENSG00000289133
ENSG00000255245	77.4518	1.62796	0.327198	4.97545	6.50947e-07	2.14324e-06	chr11	-	protein_coding	FXYD6-FXYD2
ENSG00000185467	190.679	1.62527	0.222159	7.3158	2.55854e-13	1.39019e-12	chr7	-	protein_coding	KPNA7
ENSG00000008394	1934.2	1.62456	0.0905403	17.943	5.4473e-72	2.13034e-70	chr12	+	protein_coding	MGST1
ENSG00000198369	7906.08	1.62264	0.0813296	19.9514	1.45795e-88	7.50776e-87	chr2	-	protein_coding	SPRED2
ENSG00000156711	614.03	1.62204	0.136099	11.9181	9.52446e-33	1.38699e-31	chr6	+	protein_coding	MAPK13
ENSG00000182168	9140.06	1.6216	0.0761628	21.2912	1.36833e-100	8.44024e-99	chr4	-	protein_coding	UNC5C
ENSG00000251138	1273.58	1.62066	0.097113	16.6884	1.59253e-62	5.24568e-61	chr12	-	lncRNA	LINC02882
ENSG00000157343	47.0732	1.61979	0.433907	3.73303	0.000189187	0.000476272	chr6	+	protein_coding	ARMC12
ENSG00000163453	482.725	1.61912	0.179121	9.03926	1.57733e-19	1.25618e-18	chr4	-	protein_coding	IGFBP7
ENSG00000184925	110.034	1.61883	0.274874	5.88934	3.8773e-09	1.55481e-08	chr9	+	protein_coding	LCN12
ENSG00000285782	60.7737	1.61843	0.372704	4.3424	1.40937e-05	4.057e-05	chr1	-	lncRNA	ENSG00000285782
ENSG00000142609	162.752	1.61703	0.229753	7.03813	1.94843e-12	9.98383e-12	chr1	-	protein_coding	CFAP74
ENSG00000246523	660.814	1.61683	0.138979	11.6336	2.78057e-31	3.8287e-30	chr11	+	lncRNA	FZD4-DT
ENSG00000164949	235.983	1.61662	0.201979	8.00391	1.20526e-15	7.61393e-15	chr8	-	protein_coding	GEM
ENSG00000237499	87.1102	1.61632	0.325487	4.96586	6.83965e-07	2.24675e-06	chr6	-	lncRNA	WAKMAR2
ENSG00000047634	2522.91	1.61615	0.105314	15.3459	3.77224e-53	1.0173e-51	chrX	+	protein_coding	SCML1
ENSG00000229656	315.683	1.6142	0.183132	8.8144	1.20327e-18	9.12919e-18	chr10	+	lncRNA	ITGB1-DT
ENSG00000105810	15169.4	1.61309	0.0720338	22.3935	4.55664e-111	3.25121e-109	chr7	-	protein_coding	CDK6
ENSG00000237819	250.419	1.61278	0.19531	8.25751	1.48738e-16	9.95421e-16	chr7	+	lncRNA	CDK6-AS1
ENSG00000250673	168.577	1.6118	0.237101	6.79795	1.06118e-11	5.14234e-11	chr4	+	protein_coding	REELD1
ENSG00000251247	1633.61	1.61159	0.0960809	16.7733	3.8296e-63	1.28373e-61	chr19	+	protein_coding	ZNF345
ENSG00000159640	203.293	1.61122	0.212524	7.58137	3.41915e-14	1.96375e-13	chr17	+	protein_coding	ACE
ENSG00000116833	1836.26	1.61018	0.105936	15.1996	3.55991e-52	9.338e-51	chr1	+	protein_coding	NR5A2
ENSG00000136327	103.29	1.60923	0.29689	5.4203	5.94988e-08	2.15508e-07	chr14	-	protein_coding	NKX2-8
ENSG00000116741	119.72	1.60898	0.299693	5.36876	7.92812e-08	2.84714e-07	chr1	+	protein_coding	RGS2
ENSG00000056291	416.939	1.60818	0.165032	9.74461	1.94517e-22	1.81898e-21	chr4	+	protein_coding	NPFFR2
ENSG00000267179	117.256	1.60673	0.2613	6.14901	7.79704e-10	3.29133e-09	chr19	+	protein_coding	ENSG00000267179
ENSG00000101160	962.851	1.6067	0.117821	13.6368	2.41935e-42	4.82196e-41	chr20	-	protein_coding	CTSZ
ENSG00000262412	179.794	1.6059	0.229822	6.98758	2.79667e-12	1.41519e-11	chr10	+	lncRNA	ENSG00000262412
ENSG00000188549	475.337	1.60533	0.155411	10.3296	5.17686e-25	5.47286e-24	chr15	-	protein_coding	CCDC9B
ENSG00000251131	124.409	1.60417	0.257448	6.23106	4.63288e-10	1.98848e-09	chr5	+	lncRNA	ENSG00000251131
ENSG00000259868	183.603	1.60303	0.212264	7.55207	4.28395e-14	2.44256e-13	chr14	+	lncRNA	ENSG00000259868
ENSG00000234902	69.2372	1.60259	0.361456	4.43369	9.26331e-06	2.72652e-05	chr2	-	lncRNA	ENSG00000234902
ENSG00000206538	243.848	1.60159	0.202049	7.92677	2.24918e-15	1.3995e-14	chr3	-	protein_coding	VGLL3
ENSG00000158089	16261.6	1.59995	0.0695041	23.0195	2.97587e-117	2.2806e-115	chr2	-	protein_coding	GALNT14
ENSG00000243629	44.4189	1.59967	0.430189	3.71853	0.000200387	0.000502922	chr3	-	lncRNA	LINC00880
ENSG00000186020	6357.18	1.59874	0.0753409	21.2201	6.22943e-100	3.80129e-98	chr19	-	protein_coding	ZNF529
ENSG00000258302	377.854	1.59705	0.1627	9.81588	9.61948e-23	9.15338e-22	chr12	+	lncRNA	ENSG00000258302
ENSG00000258702	58.9987	1.5955	0.396395	4.02503	5.69685e-05	0.000152514	chr14	+	lncRNA	ENSG00000258702
ENSG00000135549	2964.77	1.59409	0.091392	17.4424	3.93525e-68	1.4588e-66	chr6	+	protein_coding	PKIB
ENSG00000060642	871.625	1.59407	0.113967	13.9872	1.86666e-44	3.94493e-43	chr1	+	protein_coding	PIGV
ENSG00000221818	4788.99	1.58988	0.087855	18.0966	3.38896e-73	1.35803e-71	chr8	-	protein_coding	EBF2
ENSG00000174332	8804.37	1.58836	0.0717322	22.1429	1.22096e-108	8.32044e-107	chr1	-	protein_coding	GLIS1
ENSG00000173801	1447.51	1.58813	0.102307	15.5232	2.41696e-54	6.74171e-53	chr17	-	protein_coding	JUP
ENSG00000275964	119.687	1.58673	0.261406	6.06998	1.27929e-09	5.32906e-09	chr13	+	lncRNA	ENSG00000275964
ENSG00000289311	74.4974	1.58657	0.337627	4.69919	2.61197e-06	8.13172e-06	chr12	-	lncRNA	ENSG00000289311
ENSG00000286540	829.886	1.58629	0.121912	13.0118	1.04909e-38	1.8655e-37	chr6	+	lncRNA	ENSG00000286540
ENSG00000234753	8045.75	1.58492	0.0823701	19.2414	1.66565e-82	7.75295e-81	chr6	-	lncRNA	FOXP4-AS1
ENSG00000271955	61.1566	1.58456	0.389924	4.06378	4.82843e-05	0.000130198	chr2	-	lncRNA	ENSG00000271955
ENSG00000214870	897.036	1.58203	0.124091	12.749	3.15817e-37	5.30502e-36	chr7	+	lncRNA	ENSG00000214870
ENSG00000223711	54.5205	1.58185	0.394693	4.00779	6.12896e-05	0.000163504	chr3	+	lncRNA	ENSG00000223711
ENSG00000248752	82.5296	1.58116	0.336844	4.69405	2.67843e-06	8.32497e-06	chr5	-	lncRNA	ENSG00000248752
ENSG00000162624	223.149	1.58099	0.200615	7.88072	3.2549e-15	2.00013e-14	chr1	+	protein_coding	LHX8
ENSG00000259439	96.3171	1.58055	0.301489	5.24247	1.58438e-07	5.53438e-07	chr2	-	lncRNA	LINC01833
ENSG00000213057	63.8045	1.5779	0.362698	4.35045	1.3586e-05	3.91929e-05	chr1	+	lncRNA	C1orf220
ENSG00000135269	2517.67	1.57703	0.0979335	16.1031	2.42648e-58	7.44329e-57	chr7	+	protein_coding	TES
ENSG00000092200	90.8608	1.57672	0.309385	5.09631	3.46339e-07	1.17237e-06	chr14	+	protein_coding	RPGRIP1
ENSG00000168546	223.555	1.57483	0.227218	6.93093	4.18089e-12	2.09054e-11	chr8	-	protein_coding	GFRA2
ENSG00000114279	2769.58	1.57444	0.0890061	17.6892	5.0823e-70	1.94091e-68	chr3	-	protein_coding	FGF12
ENSG00000128655	2392.87	1.57418	0.0956379	16.4598	7.13847e-61	2.3014e-59	chr2	-	protein_coding	PDE11A
ENSG00000247199	569.926	1.57253	0.133872	11.7465	7.3607e-32	1.03227e-30	chr5	-	lncRNA	FBXO38-DT
ENSG00000215838	104.9	1.57238	0.278971	5.63636	1.73682e-08	6.59192e-08	chr1	+	transcribed_processed_pseudogene	ENSG00000215838
ENSG00000197016	254.754	1.57177	0.184497	8.51924	1.60607e-17	1.1413e-16	chr19	+	protein_coding	ZNF470
ENSG00000197627	85.6458	1.57174	0.312732	5.02582	5.01273e-07	1.66952e-06	chr15	-	unprocessed_pseudogene	UBE2Q2P12
ENSG00000288029	999.99	1.57111	0.11282	13.9258	4.41314e-44	9.2408e-43	chr3	+	lncRNA	ENSG00000288029
ENSG00000176912	510.519	1.5709	0.147938	10.6186	2.44099e-26	2.73422e-25	chr18	-	lncRNA	TYMSOS
ENSG00000179148	116.922	1.57042	0.276291	5.68394	1.31623e-08	5.05462e-08	chr17	-	protein_coding	ALOXE3
ENSG00000120457	68.2296	1.57023	0.356005	4.4107	1.03038e-05	3.0129e-05	chr11	+	protein_coding	KCNJ5
ENSG00000226823	214.275	1.56982	0.204973	7.65869	1.87841e-14	1.09965e-13	chr9	-	unprocessed_pseudogene	SUGT1P1
ENSG00000225077	47.309	1.56885	0.408186	3.84348	0.000121304	0.000313821	chr1	+	lncRNA	ICMT-DT
ENSG00000287400	45.4549	1.56858	0.430635	3.64248	0.000270023	0.000666595	chr1	+	lncRNA	ENSG00000287400
ENSG00000134917	325.697	1.56819	0.184084	8.51892	1.61051e-17	1.14409e-16	chr11	-	protein_coding	ADAMTS8
ENSG00000092871	259.818	1.56812	0.184402	8.50383	1.83428e-17	1.29982e-16	chr17	-	protein_coding	RFFL
ENSG00000083290	7953.55	1.56744	0.071219	22.0087	2.37706e-107	1.5637e-105	chr17	-	protein_coding	ULK2
ENSG00000258667	72.5075	1.56678	0.329501	4.755	1.98442e-06	6.24291e-06	chr14	-	lncRNA	HIF1A-AS3
ENSG00000163694	5085.44	1.56656	0.07703	20.337	6.05524e-92	3.30511e-90	chr4	-	protein_coding	RBM47
ENSG00000062038	379.509	1.56652	0.165965	9.43887	3.76824e-21	3.29627e-20	chr16	+	protein_coding	CDH3
ENSG00000145861	87.3805	1.56541	0.306338	5.11007	3.22045e-07	1.0929e-06	chr5	-	protein_coding	C1QTNF2
ENSG00000138669	306.718	1.56532	0.171276	9.13912	6.2962e-20	5.1218e-19	chr4	-	protein_coding	PRKG2
ENSG00000150054	9772.14	1.56385	0.0671355	23.2939	5.11205e-120	4.06837e-118	chr10	-	protein_coding	MPP7
ENSG00000246740	217.726	1.56309	0.20118	7.76962	7.87195e-15	4.72006e-14	chr15	+	lncRNA	PLA2G4E-AS1
ENSG00000249096	103.611	1.5619	0.301758	5.17601	2.26682e-07	7.81745e-07	chr4	-	lncRNA	LINC02362
ENSG00000188283	2132.83	1.56189	0.104856	14.8956	3.51765e-50	8.80806e-49	chr19	+	protein_coding	ZNF383
ENSG00000164318	3153.61	1.561	0.093055	16.7751	3.71515e-63	1.24905e-61	chr5	+	protein_coding	EGFLAM
ENSG00000204580	544.68	1.56075	0.147342	10.5927	3.22121e-26	3.58699e-25	chr6	+	protein_coding	DDR1
ENSG00000106688	2886.11	1.56059	0.0840443	18.5687	5.75829e-77	2.42263e-75	chr9	+	protein_coding	SLC1A1
ENSG00000275367	438.63	1.55879	0.156222	9.97809	1.901e-23	1.87798e-22	chr12	+	lncRNA	ENSG00000275367
ENSG00000158560	3188.82	1.55873	0.0963519	16.1775	7.26799e-59	2.25993e-57	chr7	+	protein_coding	DYNC1I1
ENSG00000267275	203.823	1.55765	0.22368	6.96373	3.31386e-12	1.66763e-11	chr19	-	lncRNA	KLF2-DT
ENSG00000162755	49.5973	1.55751	0.440526	3.53556	0.00040691	0.000980487	chr1	+	protein_coding	KLHDC9
ENSG00000226349	255.677	1.55695	0.202613	7.68437	1.53755e-14	9.04779e-14	chr1	-	lncRNA	ENSG00000226349
ENSG00000278385	106.059	1.55677	0.310439	5.01472	5.31094e-07	1.76393e-06	chr12	+	lncRNA	ENSG00000278385
ENSG00000282965	86.0678	1.55667	0.337342	4.6145	3.94039e-06	1.2016e-05	chr18	-	lncRNA	ENSG00000282965
ENSG00000112812	114.341	1.55641	0.279478	5.56899	2.56225e-08	9.59043e-08	chr6	+	protein_coding	PRSS16
ENSG00000276832	597.779	1.55599	0.134535	11.5657	6.15092e-31	8.31855e-30	chr9	-	transcribed_unprocessed_pseudogene	CDRT15P6
ENSG00000173221	561.869	1.55567	0.135932	11.4445	2.50598e-30	3.28564e-29	chr5	-	protein_coding	GLRX
ENSG00000067715	4629.19	1.55545	0.0758223	20.5145	1.59887e-93	8.98567e-92	chr12	+	protein_coding	SYT1
ENSG00000189221	2188.81	1.55529	0.11586	13.4239	4.38129e-41	8.43677e-40	chrX	+	protein_coding	MAOA
ENSG00000112149	796.433	1.5548	0.128383	12.1107	9.27505e-34	1.39346e-32	chr6	+	protein_coding	CD83
ENSG00000249967	103.743	1.55198	0.313787	4.94596	7.57703e-07	2.4754e-06	chr10	+	protein_coding	ENSG00000249967
ENSG00000184613	7481.37	1.54985	0.0758889	20.4226	1.05325e-92	5.7906e-91	chr12	-	protein_coding	NELL2
ENSG00000245522	66.0504	1.54906	0.353579	4.38109	1.18089e-05	3.43097e-05	chr11	-	lncRNA	LINC02709
ENSG00000140465	45.3273	1.54888	0.42302	3.66149	0.000250753	0.000621313	chr15	-	protein_coding	CYP1A1
ENSG00000281538	76.2046	1.54866	0.341536	4.53441	5.77645e-06	1.73065e-05	chr22	+	lncRNA	ENSG00000281538
ENSG00000135678	901.385	1.54855	0.119545	12.9537	2.23902e-38	3.92319e-37	chr12	-	protein_coding	CPM
ENSG00000146021	4207.02	1.54787	0.0886914	17.4523	3.30383e-68	1.22673e-66	chr5	-	protein_coding	KLHL3
ENSG00000146054	57.6033	1.54736	0.406123	3.81009	0.000138915	0.000356818	chr5	-	protein_coding	TRIM7
ENSG00000189127	147.374	1.5472	0.242652	6.37619	1.81549e-10	8.03157e-10	chr5	-	protein_coding	ANKRD34B
ENSG00000090539	199.39	1.54587	0.231398	6.68057	2.3801e-11	1.12207e-10	chr3	+	protein_coding	CHRD
ENSG00000170949	1077.14	1.54544	0.106518	14.5088	1.06606e-47	2.47346e-46	chr19	-	protein_coding	ZNF160
ENSG00000185088	568.696	1.54537	0.143277	10.7859	4.01414e-27	4.62846e-26	chr15	-	protein_coding	RPS27L
ENSG00000145700	1957.54	1.54491	0.0982583	15.7229	1.05328e-55	3.05787e-54	chr5	-	protein_coding	ANKRD31
ENSG00000159167	90.3936	1.54462	0.341018	4.52943	5.91439e-06	1.77035e-05	chr8	-	protein_coding	STC1
ENSG00000235493	1667.72	1.54419	0.0895047	17.2526	1.07046e-66	3.84301e-65	chr3	-	lncRNA	LINC01967
ENSG00000184838	256.061	1.54331	0.206152	7.48627	7.0859e-14	3.98227e-13	chr5	+	protein_coding	PRR16
ENSG00000127920	107.684	1.54292	0.274479	5.62126	1.89574e-08	7.1807e-08	chr7	+	protein_coding	GNG11
ENSG00000168811	188.316	1.5423	0.216838	7.11267	1.13818e-12	5.93086e-12	chr3	+	protein_coding	IL12A
ENSG00000135519	181.376	1.54136	0.252946	6.09366	1.10358e-09	4.61825e-09	chr12	+	protein_coding	KCNH3
ENSG00000113594	3428.97	1.54019	0.08882	17.3406	2.3226e-67	8.51077e-66	chr5	-	protein_coding	LIFR
ENSG00000169071	13298.9	1.53888	0.0698885	22.019	1.89251e-107	1.25219e-105	chr9	-	protein_coding	ROR2
ENSG00000182732	3233.15	1.53498	0.0994019	15.4422	8.51734e-54	2.34986e-52	chr14	+	protein_coding	RGS6
ENSG00000278570	328.52	1.53487	0.176523	8.69498	3.46878e-18	2.57343e-17	chr15	+	protein_coding	NR2E3
ENSG00000272902	47.7511	1.53416	0.417533	3.67435	0.000238457	0.000592395	chr2	+	lncRNA	TBC1D8-AS1
ENSG00000287218	60.6504	1.5339	0.370446	4.14069	3.46257e-05	9.4988e-05	chr1	+	lncRNA	ENSG00000287218
ENSG00000171643	60.8237	1.53277	0.382977	4.00225	6.27421e-05	0.000167261	chr5	+	protein_coding	S100Z
ENSG00000112238	96.0637	1.53152	0.309627	4.94636	7.56156e-07	2.4707e-06	chr6	+	protein_coding	PRDM13
ENSG00000285755	82.6799	1.53101	0.316119	4.84315	1.27797e-06	4.08307e-06	chr2	-	lncRNA	ENSG00000285755
ENSG00000199879	74.3813	1.52982	0.356499	4.29123	1.77685e-05	5.06104e-05	chr1	+	snRNA	RNVU1-22
ENSG00000273294	2659.06	1.52847	0.0990996	15.4235	1.13708e-53	3.1182e-52	chr5	-	protein_coding	C1QTNF3-AMACR
ENSG00000168772	383.727	1.52802	0.163254	9.35977	7.99089e-21	6.8505e-20	chr4	-	protein_coding	CXXC4
ENSG00000198821	169.532	1.52779	0.223061	6.8492	7.42627e-12	3.64052e-11	chr1	-	protein_coding	CD247
ENSG00000268087	50.8053	1.52777	0.396336	3.85475	0.00011585	0.000300464	chr19	+	lncRNA	ENSG00000268087
ENSG00000172361	357.754	1.52764	0.173701	8.79463	1.43526e-18	1.08604e-17	chr18	-	protein_coding	CFAP53
ENSG00000018869	243.77	1.52758	0.200284	7.62707	2.40148e-14	1.39297e-13	chr19	-	protein_coding	ZNF582
ENSG00000168621	550.949	1.52639	0.147829	10.3253	5.41226e-25	5.7164e-24	chr5	-	protein_coding	GDNF
ENSG00000272297	278.231	1.52593	0.176614	8.6399	5.62624e-18	4.11104e-17	chr4	-	protein_coding	ENSG00000272297
ENSG00000267152	98.3731	1.5254	0.28525	5.34761	8.91232e-08	3.18701e-07	chr19	-	lncRNA	ENSG00000267152
ENSG00000236204	4373.55	1.52474	0.0917615	16.6164	5.3047e-62	1.74228e-60	chr2	-	lncRNA	LINC01376
ENSG00000161921	120.696	1.52456	0.269843	5.6498	1.60639e-08	6.11626e-08	chr17	-	protein_coding	CXCL16
ENSG00000287999	677.038	1.52376	0.127815	11.9216	9.13042e-33	1.33131e-31	chr4	-	lncRNA	ENSG00000287999
ENSG00000276850	95.2671	1.52239	0.308946	4.92769	8.32062e-07	2.70744e-06	chr10	-	lncRNA	ENSG00000276850
ENSG00000250286	514.888	1.52107	0.145618	10.4457	1.53385e-25	1.65773e-24	chr17	-	lncRNA	ENSG00000250286
ENSG00000165475	2321.96	1.52	0.0924064	16.4491	8.51792e-61	2.73837e-59	chr13	-	protein_coding	CRYL1
ENSG00000289694	106.168	1.51852	0.310758	4.88649	1.02652e-06	3.31225e-06	chr1	+	protein_coding	ENSG00000289694
ENSG00000261377	1104.03	1.51819	0.10394	14.6064	2.55791e-48	6.02698e-47	chr15	+	transcribed_unprocessed_pseudogene	PDCD6IPP2
ENSG00000258123	84.6736	1.51747	0.305478	4.96753	6.78102e-07	2.22878e-06	chr12	+	lncRNA	LINC02444
ENSG00000197019	227.538	1.51714	0.243164	6.23915	4.39946e-10	1.89115e-09	chr19	-	protein_coding	SERTAD1
ENSG00000223647	44.3539	1.51657	0.420256	3.60869	0.000307741	0.000753172	chr2	-	lncRNA	LINC01946
ENSG00000163704	460.856	1.51556	0.158523	9.56053	1.17159e-21	1.04986e-20	chr3	-	protein_coding	PRRT3
ENSG00000204514	374.111	1.51457	0.161166	9.39758	5.58348e-21	4.84135e-20	chr19	-	protein_coding	ZNF814
ENSG00000112379	7071.9	1.51442	0.078969	19.1774	5.71263e-82	2.62148e-80	chr6	+	protein_coding	ARFGEF3
ENSG00000286833	122.008	1.51435	0.264841	5.71795	1.07817e-08	4.17279e-08	chr2	+	lncRNA	ENSG00000286833
ENSG00000286872	129.754	1.51329	0.251825	6.0093	1.86329e-09	7.6733e-09	chr15	-	lncRNA	ENSG00000286872
ENSG00000183621	6217	1.51295	0.0771436	19.6121	1.21795e-85	5.98742e-84	chr10	-	protein_coding	ZNF438
ENSG00000250903	11670.3	1.51135	0.0962352	15.7048	1.40239e-55	4.05589e-54	chr6	+	lncRNA	GMDS-DT
ENSG00000164197	1340.5	1.51074	0.102124	14.7932	1.61997e-49	3.92674e-48	chr5	+	protein_coding	RNF180
ENSG00000175395	1232.78	1.51056	0.111872	13.5026	1.51045e-41	2.95608e-40	chr10	-	protein_coding	ZNF25
ENSG00000166292	81.0314	1.50855	0.32873	4.58902	4.45337e-06	1.34845e-05	chr17	-	protein_coding	TMEM100
ENSG00000254532	607.372	1.5082	0.137977	10.9308	8.21006e-28	9.7735e-27	chr11	-	lncRNA	ARL14EP-DT
ENSG00000079337	136.562	1.50795	0.266684	5.65445	1.56348e-08	5.95787e-08	chr12	-	protein_coding	RAPGEF3
ENSG00000182489	54.678	1.50728	0.386145	3.9034	9.48524e-05	0.000248325	chrX	-	protein_coding	XKRX
ENSG00000140284	1352.35	1.50677	0.108624	13.8715	9.43326e-44	1.95904e-42	chr15	+	protein_coding	SLC27A2
ENSG00000228022	82.9997	1.5064	0.307491	4.89902	9.63166e-07	3.11357e-06	chr6	+	lncRNA	HCG20
ENSG00000155875	1171.6	1.50582	0.110394	13.6404	2.30273e-42	4.59759e-41	chr9	-	protein_coding	SAXO1
ENSG00000250878	133.575	1.50524	0.266929	5.6391	1.70937e-08	6.491e-08	chr13	+	transcribed_unprocessed_pseudogene	METTL21EP
ENSG00000267057	455.53	1.50445	0.148755	10.1136	4.8074e-24	4.86317e-23	chr18	+	lncRNA	LINC01905
ENSG00000106772	1939.56	1.50422	0.0968873	15.5254	2.33446e-54	6.5196e-53	chr9	-	protein_coding	PRUNE2
ENSG00000151883	9958.53	1.50396	0.0732048	20.5445	8.61738e-94	4.867e-92	chr5	+	protein_coding	PARP8
ENSG00000058404	1814.71	1.50374	0.100617	14.9452	1.67466e-50	4.22114e-49	chr7	-	protein_coding	CAMK2B
ENSG00000185436	1942.56	1.50303	0.0904589	16.6156	5.37307e-62	1.7622e-60	chr1	-	protein_coding	IFNLR1
ENSG00000154856	917.443	1.50185	0.118211	12.7048	5.55856e-37	9.24842e-36	chr18	+	protein_coding	APCDD1
ENSG00000228262	76.1314	1.50051	0.324007	4.6311	3.63723e-06	1.11243e-05	chr2	+	lncRNA	LINC01320
ENSG00000196782	21065.8	1.49969	0.0732025	20.4869	2.81805e-93	1.57596e-91	chr4	-	protein_coding	MAML3
ENSG00000227775	110.901	1.49852	0.28908	5.18376	2.17461e-07	7.51309e-07	chr1	+	transcribed_processed_pseudogene	ENSG00000227775
ENSG00000026950	486.554	1.49841	0.151618	9.88283	4.94158e-23	4.78414e-22	chr6	+	protein_coding	BTN3A1
ENSG00000162782	50.98	1.49763	0.393938	3.8017	0.000143707	0.000368222	chr1	+	protein_coding	TDRD5
ENSG00000047644	1701.34	1.49762	0.103304	14.4972	1.2611e-47	2.91114e-46	chrX	+	protein_coding	WWC3
ENSG00000286575	54.9926	1.49711	0.415196	3.60578	0.000311213	0.00076126	chr10	-	lncRNA	ENSG00000286575
ENSG00000129422	5956.38	1.49637	0.0732207	20.4364	7.93212e-93	4.41425e-91	chr8	-	protein_coding	MTUS1
ENSG00000173210	495.968	1.49554	0.159855	9.35559	8.31358e-21	7.11641e-20	chr5	+	protein_coding	ABLIM3
ENSG00000198626	14551.2	1.49373	0.0768568	19.4353	3.88296e-84	1.85672e-82	chr1	+	protein_coding	RYR2
ENSG00000135272	2924.56	1.49301	0.0878257	16.9997	8.24845e-65	2.88392e-63	chr7	+	protein_coding	MDFIC
ENSG00000049239	3937.8	1.49298	0.0777693	19.1975	3.88363e-82	1.79021e-80	chr1	+	protein_coding	H6PD
ENSG00000150556	6277.66	1.49234	0.0876052	17.0349	4.52867e-65	1.58824e-63	chr2	+	protein_coding	LYPD6B
ENSG00000174640	771.413	1.49201	0.151199	9.86785	5.73786e-23	5.52919e-22	chr3	-	protein_coding	SLCO2A1
ENSG00000186710	48.401	1.49196	0.396243	3.76527	0.000166367	0.000422197	chr12	+	protein_coding	CFAP73
ENSG00000277363	2118.92	1.49191	0.106349	14.0284	1.04471e-44	2.22229e-43	chr17	-	protein_coding	SRCIN1
ENSG00000234828	1094.26	1.49146	0.120808	12.3457	5.13835e-35	8.05468e-34	chr4	-	protein_coding	IQCM
ENSG00000198682	3860.62	1.49141	0.0818532	18.2205	3.54646e-74	1.43631e-72	chr10	+	protein_coding	PAPSS2
ENSG00000112782	399.97	1.49133	0.161573	9.23009	2.70403e-20	2.23968e-19	chr6	-	protein_coding	CLIC5
ENSG00000151623	13744.3	1.49046	0.0725885	20.533	1.09331e-93	6.15962e-92	chr4	-	protein_coding	NR3C2
ENSG00000164741	7012.2	1.49031	0.0799453	18.6416	1.47701e-77	6.28379e-76	chr8	-	protein_coding	DLC1
ENSG00000162944	135.743	1.49024	0.236614	6.29816	3.01195e-10	1.31155e-09	chr2	-	protein_coding	RFTN2
ENSG00000179362	138.32	1.48979	0.251108	5.93285	2.97723e-09	1.20471e-08	chr15	+	transcribed_processed_pseudogene	HMGN2P46
ENSG00000147642	3991.06	1.48894	0.0788123	18.8922	1.32218e-79	5.80969e-78	chr8	-	protein_coding	SYBU
ENSG00000215241	208.223	1.48811	0.213777	6.96105	3.37757e-12	1.69819e-11	chr12	+	lncRNA	LINC02449
ENSG00000242759	2837.54	1.48737	0.0969628	15.3396	4.15627e-53	1.11954e-51	chr3	-	lncRNA	LINC00882
ENSG00000171444	39136.8	1.48711	0.0686144	21.6734	3.6594e-104	2.35954e-102	chr5	-	protein_coding	MCC
ENSG00000185052	1351.38	1.48536	0.124812	11.9008	1.17214e-32	1.6993e-31	chr20	+	protein_coding	SLC24A3
ENSG00000250159	4084.32	1.48491	0.0807525	18.3883	1.62871e-75	6.72798e-74	chr5	-	lncRNA	PKD2L2-DT
ENSG00000280368	53.5634	1.48256	0.377344	3.92894	8.53211e-05	0.000224482	chr5	-	TEC	ENSG00000280368
ENSG00000258334	441.734	1.48255	0.163218	9.08326	1.05368e-19	8.45358e-19	chr12	-	lncRNA	TROAP-AS1
ENSG00000283945	234.715	1.48199	0.204932	7.2316	4.77334e-13	2.55577e-12	chr9	-	transcribed_unprocessed_pseudogene	LINC00032
ENSG00000163053	1551.93	1.48181	0.100284	14.7762	2.08683e-49	5.02627e-48	chr2	-	protein_coding	SLC16A14
ENSG00000170608	48.2517	1.48128	0.401112	3.69293	0.000221681	0.000552649	chr19	+	protein_coding	FOXA3
ENSG00000225096	4246.04	1.4811	0.111778	13.2505	4.48475e-40	8.32605e-39	chr6	+	lncRNA	ENSG00000225096
ENSG00000242574	48.362	1.48078	0.396014	3.73921	0.000184601	0.000465357	chr6	-	protein_coding	HLA-DMB
ENSG00000135218	79.7425	1.47875	0.330263	4.47751	7.55175e-06	2.23867e-05	chr7	+	protein_coding	CD36
ENSG00000284772	332.135	1.47873	0.172666	8.5641	1.08923e-17	7.83068e-17	chr15	-	protein_coding	ENSG00000284772
ENSG00000180535	72.6656	1.47867	0.359961	4.10786	3.9934e-05	0.000108894	chr7	+	protein_coding	BHLHA15
ENSG00000163746	70.4479	1.47857	0.353193	4.1863	2.83538e-05	7.85971e-05	chr3	-	protein_coding	PLSCR2
ENSG00000169752	1206.35	1.47833	0.104559	14.1387	2.19422e-45	4.76552e-44	chr15	-	protein_coding	NRG4
ENSG00000236671	107.97	1.47782	0.314712	4.69577	2.65599e-06	8.26201e-06	chr10	-	lncRNA	PRKG1-AS1
ENSG00000102678	1095.19	1.47721	0.105323	14.0256	1.08754e-44	2.3091e-43	chr13	+	protein_coding	FGF9
ENSG00000162552	136.463	1.47549	0.273881	5.38735	7.15028e-08	2.57797e-07	chr1	-	protein_coding	WNT4
ENSG00000104213	1133.59	1.4753	0.106174	13.8951	6.78227e-44	1.41495e-42	chr8	+	protein_coding	PDGFRL
ENSG00000205838	154.66	1.47485	0.230043	6.41121	1.44373e-10	6.43443e-10	chr5	+	protein_coding	TTC23L
ENSG00000178773	808.373	1.47233	0.134821	10.9206	9.18368e-28	1.08643e-26	chr16	+	protein_coding	CPNE7
ENSG00000164211	871.574	1.47227	0.113327	12.9913	1.37091e-38	2.42449e-37	chr5	-	protein_coding	STARD4
ENSG00000273345	71.7341	1.47016	0.339373	4.332	1.47759e-05	4.24265e-05	chr5	-	lncRNA	ENSG00000273345
ENSG00000266094	2413.38	1.46925	0.0874902	16.7933	2.73255e-63	9.22783e-62	chr1	+	protein_coding	RASSF5
ENSG00000122574	1912.12	1.46895	0.0926448	15.8557	1.28453e-56	3.7823e-55	chr7	+	protein_coding	WIPF3
ENSG00000243137	376.33	1.46811	0.182604	8.03988	8.9925e-16	5.73489e-15	chr19	-	protein_coding	PSG4
ENSG00000228826	164.265	1.46795	0.259122	5.66511	1.46929e-08	5.61586e-08	chr1	-	lncRNA	ENSG00000228826
ENSG00000145248	180.37	1.4673	0.221723	6.61771	3.64797e-11	1.69314e-10	chr4	+	protein_coding	SLC10A4
ENSG00000205309	1468.61	1.46601	0.108775	13.4775	2.12147e-41	4.13415e-40	chr17	+	protein_coding	NT5M
ENSG00000145428	332.409	1.46348	0.177494	8.24523	1.64838e-16	1.10155e-15	chr4	-	protein_coding	RNF175
ENSG00000171492	310.159	1.4625	0.191296	7.64522	2.08593e-14	1.21676e-13	chr1	+	protein_coding	LRRC8D
ENSG00000100968	1134.24	1.46227	0.107067	13.6575	1.82195e-42	3.65368e-41	chr14	+	protein_coding	NFATC4
ENSG00000286257	231.869	1.46183	0.192957	7.57594	3.56529e-14	2.04561e-13	chr14	-	lncRNA	ENSG00000286257
ENSG00000116819	236.341	1.46045	0.191691	7.61881	2.56021e-14	1.48239e-13	chr1	+	protein_coding	TFAP2E
ENSG00000185532	69881.6	1.45938	0.0743579	19.6264	9.20362e-86	4.54411e-84	chr10	+	protein_coding	PRKG1
ENSG00000226851	220.736	1.45926	0.222055	6.57162	4.97706e-11	2.289e-10	chr7	-	lncRNA	ZNF277-AS1
ENSG00000258210	76.3805	1.45909	0.337321	4.32552	1.5217e-05	4.36048e-05	chr12	-	lncRNA	ENSG00000258210
ENSG00000189144	3508.25	1.45703	0.0927628	15.7071	1.3527e-55	3.92215e-54	chr19	-	protein_coding	ZNF573
ENSG00000163576	94.7564	1.45608	0.319224	4.56131	5.08364e-06	1.52973e-05	chr3	-	protein_coding	EFHB
ENSG00000122691	601.869	1.45602	0.135061	10.7805	4.25487e-27	4.89872e-26	chr7	-	protein_coding	TWIST1
ENSG00000272763	2856.51	1.45591	0.0887085	16.4123	1.56279e-60	4.98889e-59	chr17	-	lncRNA	ENSG00000272763
ENSG00000118523	85.1793	1.45488	0.333728	4.35949	1.30368e-05	3.76658e-05	chr6	-	protein_coding	CCN2
ENSG00000102683	57.1272	1.45414	0.393889	3.69176	0.000222706	0.000554961	chr13	+	protein_coding	SGCG
ENSG00000125848	93.4696	1.45383	0.318672	4.56215	5.06334e-06	1.52402e-05	chr20	-	protein_coding	FLRT3
ENSG00000167077	218.653	1.4532	0.19068	7.62117	2.51391e-14	1.45596e-13	chr22	+	protein_coding	MEI1
ENSG00000112343	926.875	1.45226	0.117028	12.4095	2.3197e-35	3.67679e-34	chr6	+	protein_coding	TRIM38
ENSG00000099338	1795.99	1.45198	0.116421	12.4717	1.06463e-35	1.6993e-34	chr19	+	protein_coding	CATSPERG
ENSG00000043143	1885.04	1.45189	0.101208	14.3456	1.13494e-46	2.5602e-45	chr5	+	protein_coding	JADE2
ENSG00000133083	6038.35	1.45112	0.0926862	15.6563	3.01085e-55	8.62012e-54	chr13	-	protein_coding	DCLK1
ENSG00000225280	92.0631	1.44992	0.309172	4.68969	2.73622e-06	8.49415e-06	chr20	+	lncRNA	ENSG00000225280
ENSG00000254016	232.991	1.44974	0.224011	6.47175	9.68757e-11	4.36891e-10	chr12	+	unprocessed_pseudogene	ALG1L10P
ENSG00000226472	2074.69	1.44894	0.104075	13.9221	4.64989e-44	9.72759e-43	chr12	-	transcribed_unprocessed_pseudogene	ENSG00000226472
ENSG00000287875	85.1289	1.44893	0.319455	4.53563	5.74308e-06	1.72179e-05	chr2	-	lncRNA	ENSG00000287875
ENSG00000245552	69.2689	1.44835	0.345888	4.18733	2.8226e-05	7.82619e-05	chr11	+	lncRNA	ENSG00000245552
ENSG00000249207	112.342	1.44756	0.269887	5.36357	8.15948e-08	2.92746e-07	chr4	-	lncRNA	ENSG00000249207
ENSG00000236404	710.874	1.4474	0.132982	10.8842	1.37154e-27	1.61331e-26	chr9	-	lncRNA	VLDLR-AS1
ENSG00000144891	185.18	1.44713	0.233089	6.20848	5.34998e-10	2.28721e-09	chr3	+	protein_coding	AGTR1
ENSG00000004777	747.505	1.44595	0.132549	10.9088	1.04652e-27	1.23611e-26	chr19	+	protein_coding	ARHGAP33
ENSG00000111110	18265.7	1.44571	0.0678782	21.2986	1.16948e-100	7.2333e-99	chr12	-	protein_coding	PPM1H
ENSG00000183049	31189.2	1.44216	0.0631189	22.8483	1.5188e-115	1.14849e-113	chr10	+	protein_coding	CAMK1D
ENSG00000151322	13096.5	1.44186	0.0806271	17.8831	1.59795e-71	6.21727e-70	chr14	+	protein_coding	NPAS3
ENSG00000182287	3709.22	1.44068	0.0884876	16.2811	1.34385e-59	4.20734e-58	chrX	-	protein_coding	AP1S2
ENSG00000196159	3135.95	1.44015	0.0856351	16.8173	1.82185e-63	6.17072e-62	chr4	+	protein_coding	FAT4
ENSG00000145808	3631.15	1.43868	0.0946528	15.1995	3.56108e-52	9.338e-51	chr5	+	protein_coding	ADAMTS19
ENSG00000259818	66.0026	1.4382	0.346882	4.14609	3.38203e-05	9.28568e-05	chr1	+	lncRNA	CZIB-DT
ENSG00000254854	90.6506	1.4376	0.306375	4.69228	2.70171e-06	8.39275e-06	chr11	+	lncRNA	NECTIN1-DT
ENSG00000288891	2259.68	1.43702	0.114465	12.5543	3.76568e-36	6.08308e-35	chr9	+	lncRNA	ENSG00000288891
ENSG00000003147	2835.34	1.43545	0.0887649	16.1714	8.02791e-59	2.49281e-57	chr7	-	protein_coding	ICA1
ENSG00000196653	326.435	1.4351	0.164495	8.7243	2.67827e-18	1.99804e-17	chr3	+	protein_coding	ZNF502
ENSG00000125457	354.786	1.4342	0.162489	8.82642	1.08083e-18	8.23047e-18	chr17	-	protein_coding	MIF4GD
[truncated: 675 more rows]

## Sheet: shAgo2 p-adj<0.001 Down
gene_id	baseMean	log2FoldChange	lfcSE	stat	pvalue	padj	seqnames	strand	gene_type	gene_name
[truncated: 1,346 more rows]

[truncated: 5 more sheets: shDicer DEG p-adj < 0.001, shDicer p-adj<0.001 Up, shDicer p-adj<0.001 Down, Overlap_protein_coding_UP_genes, Predicted_targets]
